# Supplementary material for: Prevalence, diversity, and parasitism of tailed prophages in Vibrio harveyi
Source: mSphere. 2025 Aug 25;10(9):e00228-25. doi: 10.1128/msphere.00228-25 (PMC12482185; doi:10.1128/msphere.00228-25)
Supplement: Data set S1 — vConTACT2-predicted viral clusters and pairwise similarities scores for phage genomes. [file msphere.00228-25-s0001.xlsx]

## Sheet: Predicted viral clusters
Dataset S1 vConTACT2-predicted viral clusters and pairwise similarities scores for phage genomes.
VC	Size	Internal Weight	External Weight	Quality	P-value	Min Dist	Max Dist	Total Dist	Below Thres	Taxon Prediction Score	Avg Dist	Members	kingdom	phylum	class	order	family	genus
VC_131_0	46	64374.3	32317.7	0.665766	0	0	8.30662	1081	1081	1	6.39203	NC_009784.1_257738-297117%,NC_016602.1_2596008-2632096%,NC_019955.1_2860706-2892928%,NC_021847.1_2713346-2744213%,NC_022270.1_1776209-1816796%,NZ_AP025492.1_2539002-2574470%,NZ_AP026764.1_761876-798516%,NZ_CP009983.1_1209309-1245640%,NZ_CP010883.1_1126202-1164235%,NZ_CP011406.1_1151065-1187728%,NZ_CP013827.1_1209292-1245623%,NZ_CP015864.1_1184846-1223300%,NZ_CP016347.1_2228946-2262705%,NZ_CP01634…	['Unassigned', 'Heunggongvirae']	['Unassigned', 'Uroviricota']	['Unassigned', 'Caudoviricetes']	['Unassigned', 'Caudovirales']	['Unassigned', 'Myoviridae']	['Unassigned', 'Playavirus', 'Canoevirus', 'Vulnificusvirus', 'Yongunavirus']
VC_213_0	18	12683.6	18138.1	0.411515	7.37322e-86	0	7.68115	153	153	1	5.98335	NZ_AP024897.1_2839977-2874897%,NZ_AP025484.1_616836-651477%,NZ_AP026763.1_1020217-1057654%,NZ_CP016351.1_2299631-2337417%,NZ_CP033145.1_515296-549514%,NZ_CP034290.1_718984-754786%,NZ_CP034295.1_721840-757642%,NZ_CP041202.1_1021538-1057964%,NZ_CP046750.1_780742-815154%,NZ_CP046791.1_1887148-1929875%,NZ_CP046824.1_489536-523418%,NZ_CP064038.1_1011299-1050761%,NZ_CP064042.1_344139-383598%,NZ_CP09787…	['Unassigned']	['Unassigned']	['Unassigned']	['Unassigned']	['Unassigned']	['Unassigned']
VC_278_0	4	889.433	1993.98	0.308466	2.99971e-05	0	4.12311	6	6	1	3.08184	NZ_CP118532.1_1782183-1820163%,NZ_CP118576.1_1458548-1496528%,phi345,phiGAN1709	['Unassigned']	['Unassigned']	['Unassigned']	['Unassigned']	['Unassigned']	['Unassigned']
VC_287_0	37	77591.1	19661.9	0.797827	5.47863e-254	0	6.32456	666	666	1	4.85805	NC_009457.1_690034-722653%,NC_009457.1_764600-798695%,NC_012582.1_1221453-1254072%,NC_012582.1_1296019-1330114%,NZ_AP024874.1_666628-699022%,NZ_AP024907.1_2527687-2559070%,NZ_AP025144.1_310760-345040%,NZ_AP025147.1_312187-346467%,NZ_AP025149.1_310776-345056%,NZ_AP025152.1_310677-344957%,NZ_AP025155.1_310671-344951%,NZ_CP010812.1_1667241-1713089%,NZ_CP010883.1_813924-849189%,NZ_CP013307.1_2386308-…	['Unassigned', 'Heunggongvirae']	['Unassigned', 'Uroviricota']	['Unassigned', 'Caudoviricetes']	['Unassigned', 'Caudovirales']	['Unassigned', 'Myoviridae']	['Unassigned']
VC_366_0	5	2327.24	4577.7	0.33704	2.60762e-07	0	9	10	7	0.7	5.58531	NZ_CP045358.1%,NZ_CP046068.1%,NZ_CP046165.1%,NZ_CP050480.1%,pCAIM1508	['Unassigned']	['Unassigned']	['Unassigned']	['Unassigned']	['Unassigned']	['Unassigned']
VC_448_0	5	681.109	2048.16	0.249557	1.19953e-07	1.41421	7.68115	10	10	1	6.13751	NZ_CP045352.1%,NZ_CP050483.1%,NZ_CP068645.1%,pAOD131,pGAN1807	['Unassigned']	['Unassigned']	['Unassigned']	['Unassigned']	['Unassigned']	['Unassigned']

## Sheet: Pairwise similarities
NODE	TARGET	SIMILARITY	Do they in a same VC?
NC_009457.1_764600-798695	NC_009457.1_690034-722653	176.127	YES
NC_012582.1_1221453-1254072	NC_009457.1_690034-722653	178.805	YES
NC_012582.1_1296019-1330114	NC_009457.1_690034-722653	176.127	YES
NZ_AP024874.1_666628-699022	NC_009457.1_690034-722653	114.649	YES
NZ_AP024897.1_2839977-2874897	NC_009457.1_690034-722653	16.7417	NO
NZ_AP024907.1_2527687-2559070	NC_009457.1_690034-722653	89.6106	YES
NZ_AP025144.1_310760-345040	NC_009457.1_690034-722653	106.714	YES
NZ_AP025147.1_312187-346467	NC_009457.1_690034-722653	106.714	YES
NZ_AP025149.1_310776-345056	NC_009457.1_690034-722653	106.714	YES
NZ_AP025152.1_310677-344957	NC_009457.1_690034-722653	106.714	YES
NZ_AP025155.1_310671-344951	NC_009457.1_690034-722653	106.714	YES
NZ_AP025484.1_616836-651477	NC_009457.1_690034-722653	11.0855	NO
NZ_AP026763.1_1020217-1057654	NC_009457.1_690034-722653	13.3865	NO
NZ_CP010812.1_1667241-1713089	NC_009457.1_690034-722653	130.88	YES
NZ_CP010883.1_813924-849189	NC_009457.1_690034-722653	101.565	YES
NZ_CP013307.1_2386308-2419056	NC_009457.1_690034-722653	151.018	YES
NZ_CP013313.1_596610-630595	NC_009457.1_690034-722653	158.563	YES
NZ_CP016324.1_277611-310359	NC_009457.1_690034-722653	151.018	YES
NZ_CP016351.1_2299631-2337417	NC_009457.1_690034-722653	13.5567	NO
NZ_CP016383.1_2340174-2375146	NC_009457.1_690034-722653	138.976	YES
NZ_CP016383.1_242304-276581	NC_009457.1_690034-722653	135.879	YES
NZ_CP020077.1_689530-729398	NC_009457.1_690034-722653	112	YES
NZ_CP033145.1_515296-549514	NC_009457.1_690034-722653	13.7346	NO
NZ_CP034290.1_718984-754786	NC_009457.1_690034-722653	33.8752	NO
NZ_CP034295.1_721840-757642	NC_009457.1_690034-722653	33.8752	NO
NZ_CP041202.1_1021538-1057964	NC_009457.1_690034-722653	15.9568	NO
NZ_CP045700.1_289994-322470	NC_009457.1_690034-722653	90.4543	YES
NZ_CP045700.1_744120-777358	NC_009457.1_690034-722653	89.6106	YES
NZ_CP045719.1_692526-725145	NC_009457.1_690034-722653	178.805	YES
NZ_CP045719.1_767092-801187	NC_009457.1_690034-722653	176.127	YES
NZ_CP046744.1_2515173-2547921	NC_009457.1_690034-722653	151.018	YES
NZ_CP046750.1_780742-815154	NC_009457.1_690034-722653	5.94815	NO
NZ_CP046787.1_1193793-1227993	NC_009457.1_690034-722653	99.7778	YES
NZ_CP046791.1_1887148-1929875	NC_009457.1_690034-722653	30.7853	NO
NZ_CP046824.1_489536-523418	NC_009457.1_690034-722653	8.5611	NO
NZ_CP046825.1_1011161-1047090	NC_009457.1_690034-722653	142.312	YES
NZ_CP047986.1_1480276-1513709	NC_009457.1_690034-722653	113.531	YES
NZ_CP064038.1_1011299-1050761	NC_009457.1_690034-722653	29.9462	NO
NZ_CP064042.1_344139-383598	NC_009457.1_690034-722653	29.8164	NO
NZ_CP073273.1_1957229-1990247	NC_009457.1_690034-722653	122.163	YES
NZ_CP082317.1_1545315-1580329	NC_009457.1_690034-722653	108.334	YES
NZ_CP090387.1_1874499-1907982	NC_009457.1_690034-722653	160.412	YES
NZ_CP091976.1_1653843-1681039	NC_009457.1_690034-722653	102.4	YES
NZ_CP092588.1_704036-736430	NC_009457.1_690034-722653	114.649	YES
NZ_CP097294.1_182156-217142	NC_009457.1_690034-722653	101.565	YES
NZ_CP097874.1_228674-264995	NC_009457.1_690034-722653	37.0155	NO
NZ_CP117989.1_1839097-1872338	NC_009457.1_690034-722653	106.714	YES
NZ_CP118597.1_2067295-2100556	NC_009457.1_690034-722653	25.1534	NO
NZ_CP128204.1_608753-644972	NC_009457.1_690034-722653	34.5534	NO
NZ_LT897798.1_108313-142361	NC_009457.1_690034-722653	159.458	YES
Vibrio~phage~martha~12B12	NC_009457.1_690034-722653	110.381	YES
phiCAIM148	NC_009457.1_690034-722653	30.7853	NO
phiCAIM463	NC_009457.1_690034-722653	103.077	YES
phiFDAARGOS107	NC_009457.1_690034-722653	25.1534	NO
NC_012582.1_1221453-1254072	NC_009457.1_764600-798695	176.127	YES
NC_012582.1_1296019-1330114	NC_009457.1_764600-798695	185.353	YES
NZ_AP024874.1_666628-699022	NC_009457.1_764600-798695	113.573	YES
NZ_AP024897.1_2839977-2874897	NC_009457.1_764600-798695	16.5623	NO
NZ_AP024907.1_2527687-2559070	NC_009457.1_764600-798695	88.8188	YES
NZ_AP025144.1_310760-345040	NC_009457.1_764600-798695	105.744	YES
NZ_AP025147.1_312187-346467	NC_009457.1_764600-798695	105.744	YES
NZ_AP025149.1_310776-345056	NC_009457.1_764600-798695	105.744	YES
NZ_AP025152.1_310677-344957	NC_009457.1_764600-798695	105.744	YES
NZ_AP025155.1_310671-344951	NC_009457.1_764600-798695	105.744	YES
NZ_AP025484.1_616836-651477	NC_009457.1_764600-798695	10.9451	NO
NZ_AP026763.1_1020217-1057654	NC_009457.1_764600-798695	13.2268	NO
NZ_CP010812.1_1667241-1713089	NC_009457.1_764600-798695	129.465	YES
NZ_CP010883.1_813924-849189	NC_009457.1_764600-798695	100.643	YES
NZ_CP013307.1_2386308-2419056	NC_009457.1_764600-798695	149.309	YES
NZ_CP013313.1_596610-630595	NC_009457.1_764600-798695	156.583	YES
NZ_CP016324.1_277611-310359	NC_009457.1_764600-798695	149.309	YES
NZ_CP016351.1_2299631-2337417	NC_009457.1_764600-798695	13.397	NO
NZ_CP016383.1_2340174-2375146	NC_009457.1_764600-798695	137.474	YES
NZ_CP016383.1_242304-276581	NC_009457.1_764600-798695	134.377	YES
NZ_CP020077.1_689530-729398	NC_009457.1_764600-798695	110.924	YES
NZ_CP033145.1_515296-549514	NC_009457.1_764600-798695	13.5749	NO
NZ_CP034290.1_718984-754786	NC_009457.1_764600-798695	33.5668	NO
NZ_CP034295.1_721840-757642	NC_009457.1_764600-798695	33.5668	NO
NZ_CP041202.1_1021538-1057964	NC_009457.1_764600-798695	15.7774	NO
NZ_CP045700.1_289994-322470	NC_009457.1_764600-798695	89.6624	YES
NZ_CP045700.1_744120-777358	NC_009457.1_764600-798695	88.8188	YES
NZ_CP045719.1_692526-725145	NC_009457.1_764600-798695	176.127	YES
NZ_CP045719.1_767092-801187	NC_009457.1_764600-798695	185.353	YES
NZ_CP046744.1_2515173-2547921	NC_009457.1_764600-798695	149.309	YES
NZ_CP046750.1_780742-815154	NC_009457.1_764600-798695	5.8451	NO
NZ_CP046787.1_1193793-1227993	NC_009457.1_764600-798695	98.8554	YES
NZ_CP046791.1_1887148-1929875	NC_009457.1_764600-798695	30.4998	NO
NZ_CP046824.1_489536-523418	NC_009457.1_764600-798695	8.43956	NO
NZ_CP046825.1_1011161-1047090	NC_009457.1_764600-798695	140.713	YES
NZ_CP047986.1_1480276-1513709	NC_009457.1_764600-798695	112.455	YES
NZ_CP064038.1_1011299-1050761	NC_009457.1_764600-798695	29.6608	NO
NZ_CP064042.1_344139-383598	NC_009457.1_764600-798695	29.5309	NO
NZ_CP073273.1_1957229-1990247	NC_009457.1_764600-798695	120.966	YES
NZ_CP082317.1_1545315-1580329	NC_009457.1_764600-798695	107.313	YES
NZ_CP090387.1_1874499-1907982	NC_009457.1_764600-798695	158.433	YES
NZ_CP091976.1_1653843-1681039	NC_009457.1_764600-798695	101.523	YES
NZ_CP092588.1_704036-736430	NC_009457.1_764600-798695	113.573	YES
NZ_CP097294.1_182156-217142	NC_009457.1_764600-798695	100.643	YES
NZ_CP097874.1_228674-264995	NC_009457.1_764600-798695	36.6836	NO
NZ_CP117989.1_1839097-1872338	NC_009457.1_764600-798695	105.744	YES
NZ_CP118597.1_2067295-2100556	NC_009457.1_764600-798695	24.9118	NO
NZ_CP128204.1_608753-644972	NC_009457.1_764600-798695	34.2449	NO
NZ_LT897798.1_108313-142361	NC_009457.1_764600-798695	157.479	YES
Vibrio~phage~martha~12B12	NC_009457.1_764600-798695	109.359	YES
phiCAIM148	NC_009457.1_764600-798695	30.4998	NO
phiCAIM463	NC_009457.1_764600-798695	102.155	YES
phiFDAARGOS107	NC_009457.1_764600-798695	24.9118	NO
NC_016602.1_2596008-2632096	NC_009784.1_257738-297117	28.7421	YES
NC_019955.1_2860706-2892928	NC_009784.1_257738-297117	56.3583	YES
NC_021847.1_2713346-2744213	NC_009784.1_257738-297117	49.5583	YES
NC_022270.1_1776209-1816796	NC_009784.1_257738-297117	173.924	YES
NZ_AP025492.1_2539002-2574470	NC_009784.1_257738-297117	45.3492	YES
NZ_AP026764.1_761876-798516	NC_009784.1_257738-297117	51.4691	YES
NZ_CP009983.1_1209309-1245640	NC_009784.1_257738-297117	61.7544	YES
NZ_CP010883.1_1126202-1164235	NC_009784.1_257738-297117	48.5208	YES
NZ_CP011406.1_1151065-1187728	NC_009784.1_257738-297117	39.3059	YES
NZ_CP013827.1_1209292-1245623	NC_009784.1_257738-297117	61.7544	YES
NZ_CP015864.1_1184846-1223300	NC_009784.1_257738-297117	105.133	YES
NZ_CP016347.1_2228946-2262705	NC_009784.1_257738-297117	79.3903	YES
NZ_CP016349.1_2391460-2423831	NC_009784.1_257738-297117	80.8889	YES
NZ_CP033577.1_2973383-3007330	NC_009784.1_257738-297117	35.2243	YES
NZ_CP042452.1_1518686-1549113	NC_009784.1_257738-297117	56.6694	YES
NZ_CP044206.1_1892324-1930540	NC_009784.1_257738-297117	37.2039	YES
NZ_CP046762.1_671912-710590	NC_009784.1_257738-297117	71.7674	YES
NZ_CP046772.1_2415490-2450537	NC_009784.1_257738-297117	48.7684	YES
NZ_CP046803.1_1271368-1308802	NC_009784.1_257738-297117	28.0287	YES
NZ_CP046814.1_2594778-2627517	NC_009784.1_257738-297117	83.9039	YES
NZ_CP050465.1_1008634-1046869	NC_009784.1_257738-297117	103.077	YES
NZ_CP050465.1_1104632-1139572	NC_009784.1_257738-297117	48.5208	YES
NZ_CP050468.1_302467-339988	NC_009784.1_257738-297117	107.267	YES
NZ_CP050471.1_800883-834087	NC_009784.1_257738-297117	48.2802	YES
NZ_CP050471.1_891616-924551	NC_009784.1_257738-297117	103.189	YES
NZ_CP051101.1_1540962-1574830	NC_009784.1_257738-297117	31.5448	YES
NZ_CP060386.1_1148849-1183318	NC_009784.1_257738-297117	51.9759	YES
NZ_CP065151.1_209231-251852	NC_009784.1_257738-297117	63.9419	YES
NZ_CP065227.1_1436749-1473999	NC_009784.1_257738-297117	73.4565	YES
NZ_CP066156.1_2220074-2251250	NC_009784.1_257738-297117	46.3473	YES
NZ_CP071842.1_1026629-1060975	NC_009784.1_257738-297117	47.8185	YES
NZ_CP076643.1_1635103-1674423	NC_009784.1_257738-297117	31.5448	YES
NZ_CP079859.1_1268811-1301092	NC_009784.1_257738-297117	41.9829	YES
NZ_CP082313.1_955907-986673	NC_009784.1_257738-297117	56.0573	YES
NZ_CP082319.1_2286673-2320505	NC_009784.1_257738-297117	79.3903	YES
NZ_CP090614.1_2519197-2554320	NC_009784.1_257738-297117	44.6744	YES
NZ_CP097294.1_1030959-1075184	NC_009784.1_257738-297117	71.1573	YES
NZ_CP117994.1_2211000-2244863	NC_009784.1_257738-297117	78.933	YES
NZ_CP118529.1_182575-214418	NC_009784.1_257738-297117	32.9388	YES
NZ_CP118591.1_2242522-2274436	NC_009784.1_257738-297117	32.7471	YES
Vibrio~phage~1.202.O._10N.222.45.E8	NC_009784.1_257738-297117	53.086	YES
Vibrio~phage~PV94	NC_009784.1_257738-297117	28.5925	YES
Vibrio~phage~Valm-yong1	NC_009784.1_257738-297117	58.469	YES
phiM1400197	NC_009784.1_257738-297117	36.4215	YES
phiM1400480	NC_009784.1_257738-297117	36.4215	YES
NC_012582.1_1296019-1330114	NC_012582.1_1221453-1254072	176.127	YES
NZ_AP024874.1_666628-699022	NC_012582.1_1221453-1254072	114.649	YES
NZ_AP024897.1_2839977-2874897	NC_012582.1_1221453-1254072	16.7417	NO
NZ_AP024907.1_2527687-2559070	NC_012582.1_1221453-1254072	89.6106	YES
NZ_AP025144.1_310760-345040	NC_012582.1_1221453-1254072	106.714	YES
NZ_AP025147.1_312187-346467	NC_012582.1_1221453-1254072	106.714	YES
NZ_AP025149.1_310776-345056	NC_012582.1_1221453-1254072	106.714	YES
NZ_AP025152.1_310677-344957	NC_012582.1_1221453-1254072	106.714	YES
NZ_AP025155.1_310671-344951	NC_012582.1_1221453-1254072	106.714	YES
NZ_AP025484.1_616836-651477	NC_012582.1_1221453-1254072	11.0855	NO
NZ_AP026763.1_1020217-1057654	NC_012582.1_1221453-1254072	13.3865	NO
NZ_CP010812.1_1667241-1713089	NC_012582.1_1221453-1254072	130.88	YES
NZ_CP010883.1_813924-849189	NC_012582.1_1221453-1254072	101.565	YES
NZ_CP013307.1_2386308-2419056	NC_012582.1_1221453-1254072	151.018	YES
NZ_CP013313.1_596610-630595	NC_012582.1_1221453-1254072	158.563	YES
NZ_CP016324.1_277611-310359	NC_012582.1_1221453-1254072	151.018	YES
NZ_CP016351.1_2299631-2337417	NC_012582.1_1221453-1254072	13.5567	NO
NZ_CP016383.1_2340174-2375146	NC_012582.1_1221453-1254072	138.976	YES
NZ_CP016383.1_242304-276581	NC_012582.1_1221453-1254072	135.879	YES
NZ_CP020077.1_689530-729398	NC_012582.1_1221453-1254072	112	YES
NZ_CP033145.1_515296-549514	NC_012582.1_1221453-1254072	13.7346	NO
NZ_CP034290.1_718984-754786	NC_012582.1_1221453-1254072	33.8752	NO
NZ_CP034295.1_721840-757642	NC_012582.1_1221453-1254072	33.8752	NO
NZ_CP041202.1_1021538-1057964	NC_012582.1_1221453-1254072	15.9568	NO
NZ_CP045700.1_289994-322470	NC_012582.1_1221453-1254072	90.4543	YES
NZ_CP045700.1_744120-777358	NC_012582.1_1221453-1254072	89.6106	YES
NZ_CP045719.1_692526-725145	NC_012582.1_1221453-1254072	178.805	YES
NZ_CP045719.1_767092-801187	NC_012582.1_1221453-1254072	176.127	YES
NZ_CP046744.1_2515173-2547921	NC_012582.1_1221453-1254072	151.018	YES
NZ_CP046750.1_780742-815154	NC_012582.1_1221453-1254072	5.94815	NO
NZ_CP046787.1_1193793-1227993	NC_012582.1_1221453-1254072	99.7778	YES
NZ_CP046791.1_1887148-1929875	NC_012582.1_1221453-1254072	30.7853	NO
NZ_CP046824.1_489536-523418	NC_012582.1_1221453-1254072	8.5611	NO
NZ_CP046825.1_1011161-1047090	NC_012582.1_1221453-1254072	142.312	YES
NZ_CP047986.1_1480276-1513709	NC_012582.1_1221453-1254072	113.531	YES
NZ_CP064038.1_1011299-1050761	NC_012582.1_1221453-1254072	29.9462	NO
NZ_CP064042.1_344139-383598	NC_012582.1_1221453-1254072	29.8164	NO
NZ_CP073273.1_1957229-1990247	NC_012582.1_1221453-1254072	122.163	YES
NZ_CP082317.1_1545315-1580329	NC_012582.1_1221453-1254072	108.334	YES
NZ_CP090387.1_1874499-1907982	NC_012582.1_1221453-1254072	160.412	YES
NZ_CP091976.1_1653843-1681039	NC_012582.1_1221453-1254072	102.4	YES
NZ_CP092588.1_704036-736430	NC_012582.1_1221453-1254072	114.649	YES
NZ_CP097294.1_182156-217142	NC_012582.1_1221453-1254072	101.565	YES
NZ_CP097874.1_228674-264995	NC_012582.1_1221453-1254072	37.0155	NO
NZ_CP117989.1_1839097-1872338	NC_012582.1_1221453-1254072	106.714	YES
NZ_CP118597.1_2067295-2100556	NC_012582.1_1221453-1254072	25.1534	NO
NZ_CP128204.1_608753-644972	NC_012582.1_1221453-1254072	34.5534	NO
NZ_LT897798.1_108313-142361	NC_012582.1_1221453-1254072	159.458	YES
Vibrio~phage~martha~12B12	NC_012582.1_1221453-1254072	110.381	YES
phiCAIM148	NC_012582.1_1221453-1254072	30.7853	NO
phiCAIM463	NC_012582.1_1221453-1254072	103.077	YES
phiFDAARGOS107	NC_012582.1_1221453-1254072	25.1534	NO
NZ_AP024874.1_666628-699022	NC_012582.1_1296019-1330114	113.573	YES
NZ_AP024897.1_2839977-2874897	NC_012582.1_1296019-1330114	16.5623	NO
NZ_AP024907.1_2527687-2559070	NC_012582.1_1296019-1330114	88.8188	YES
NZ_AP025144.1_310760-345040	NC_012582.1_1296019-1330114	105.744	YES
NZ_AP025147.1_312187-346467	NC_012582.1_1296019-1330114	105.744	YES
NZ_AP025149.1_310776-345056	NC_012582.1_1296019-1330114	105.744	YES
NZ_AP025152.1_310677-344957	NC_012582.1_1296019-1330114	105.744	YES
NZ_AP025155.1_310671-344951	NC_012582.1_1296019-1330114	105.744	YES
NZ_AP025484.1_616836-651477	NC_012582.1_1296019-1330114	10.9451	NO
NZ_AP026763.1_1020217-1057654	NC_012582.1_1296019-1330114	13.2268	NO
NZ_CP010812.1_1667241-1713089	NC_012582.1_1296019-1330114	129.465	YES
NZ_CP010883.1_813924-849189	NC_012582.1_1296019-1330114	100.643	YES
NZ_CP013307.1_2386308-2419056	NC_012582.1_1296019-1330114	149.309	YES
NZ_CP013313.1_596610-630595	NC_012582.1_1296019-1330114	156.583	YES
NZ_CP016324.1_277611-310359	NC_012582.1_1296019-1330114	149.309	YES
NZ_CP016351.1_2299631-2337417	NC_012582.1_1296019-1330114	13.397	NO
NZ_CP016383.1_2340174-2375146	NC_012582.1_1296019-1330114	137.474	YES
NZ_CP016383.1_242304-276581	NC_012582.1_1296019-1330114	134.377	YES
NZ_CP020077.1_689530-729398	NC_012582.1_1296019-1330114	110.924	YES
NZ_CP033145.1_515296-549514	NC_012582.1_1296019-1330114	13.5749	NO
NZ_CP034290.1_718984-754786	NC_012582.1_1296019-1330114	33.5668	NO
NZ_CP034295.1_721840-757642	NC_012582.1_1296019-1330114	33.5668	NO
NZ_CP041202.1_1021538-1057964	NC_012582.1_1296019-1330114	15.7774	NO
NZ_CP045700.1_289994-322470	NC_012582.1_1296019-1330114	89.6624	YES
NZ_CP045700.1_744120-777358	NC_012582.1_1296019-1330114	88.8188	YES
NZ_CP045719.1_692526-725145	NC_012582.1_1296019-1330114	176.127	YES
NZ_CP045719.1_767092-801187	NC_012582.1_1296019-1330114	185.353	YES
NZ_CP046744.1_2515173-2547921	NC_012582.1_1296019-1330114	149.309	YES
NZ_CP046750.1_780742-815154	NC_012582.1_1296019-1330114	5.8451	NO
NZ_CP046787.1_1193793-1227993	NC_012582.1_1296019-1330114	98.8554	YES
NZ_CP046791.1_1887148-1929875	NC_012582.1_1296019-1330114	30.4998	NO
NZ_CP046824.1_489536-523418	NC_012582.1_1296019-1330114	8.43956	NO
NZ_CP046825.1_1011161-1047090	NC_012582.1_1296019-1330114	140.713	YES
NZ_CP047986.1_1480276-1513709	NC_012582.1_1296019-1330114	112.455	YES
NZ_CP064038.1_1011299-1050761	NC_012582.1_1296019-1330114	29.6608	NO
NZ_CP064042.1_344139-383598	NC_012582.1_1296019-1330114	29.5309	NO
NZ_CP073273.1_1957229-1990247	NC_012582.1_1296019-1330114	120.966	YES
NZ_CP082317.1_1545315-1580329	NC_012582.1_1296019-1330114	107.313	YES
NZ_CP090387.1_1874499-1907982	NC_012582.1_1296019-1330114	158.433	YES
NZ_CP091976.1_1653843-1681039	NC_012582.1_1296019-1330114	101.523	YES
NZ_CP092588.1_704036-736430	NC_012582.1_1296019-1330114	113.573	YES
NZ_CP097294.1_182156-217142	NC_012582.1_1296019-1330114	100.643	YES
NZ_CP097874.1_228674-264995	NC_012582.1_1296019-1330114	36.6836	NO
NZ_CP117989.1_1839097-1872338	NC_012582.1_1296019-1330114	105.744	YES
NZ_CP118597.1_2067295-2100556	NC_012582.1_1296019-1330114	24.9118	NO
NZ_CP128204.1_608753-644972	NC_012582.1_1296019-1330114	34.2449	NO
NZ_LT897798.1_108313-142361	NC_012582.1_1296019-1330114	157.479	YES
Vibrio~phage~martha~12B12	NC_012582.1_1296019-1330114	109.359	YES
phiCAIM148	NC_012582.1_1296019-1330114	30.4998	NO
phiCAIM463	NC_012582.1_1296019-1330114	102.155	YES
phiFDAARGOS107	NC_012582.1_1296019-1330114	24.9118	NO
NC_019955.1_2860706-2892928	NC_016602.1_2596008-2632096	46.2644	YES
NC_021847.1_2713346-2744213	NC_016602.1_2596008-2632096	50.02	YES
NC_022270.1_1776209-1816796	NC_016602.1_2596008-2632096	28.5996	YES
NZ_AP025492.1_2539002-2574470	NC_016602.1_2596008-2632096	49.2301	YES
NZ_AP026764.1_761876-798516	NC_016602.1_2596008-2632096	51.9618	YES
NZ_CP009983.1_1209309-1245640	NC_016602.1_2596008-2632096	25.6735	YES
NZ_CP010883.1_1126202-1164235	NC_016602.1_2596008-2632096	48.9824	YES
NZ_CP011406.1_1151065-1187728	NC_016602.1_2596008-2632096	46.5176	YES
NZ_CP013827.1_1209292-1245623	NC_016602.1_2596008-2632096	25.6735	YES
NZ_CP015864.1_1184846-1223300	NC_016602.1_2596008-2632096	32.0245	YES
NZ_CP016347.1_2228946-2262705	NC_016602.1_2596008-2632096	43.0711	YES
NZ_CP016349.1_2391460-2423831	NC_016602.1_2596008-2632096	43.8245	YES
NZ_CP033577.1_2973383-3007330	NC_016602.1_2596008-2632096	52.4686	YES
NZ_CP042452.1_1518686-1549113	NC_016602.1_2596008-2632096	36.3462	YES
NZ_CP044206.1_1892324-1930540	NC_016602.1_2596008-2632096	61.257	YES
NZ_CP046762.1_671912-710590	NC_016602.1_2596008-2632096	34.5534	YES
NZ_CP046772.1_2415490-2450537	NC_016602.1_2596008-2632096	49.2301	YES
NZ_CP046803.1_1271368-1308802	NC_016602.1_2596008-2632096	95.8863	YES
NZ_CP046814.1_2594778-2627517	NC_016602.1_2596008-2632096	39.9058	YES
NZ_CP050465.1_1008634-1046869	NC_016602.1_2596008-2632096	34.5534	YES
NZ_CP050465.1_1104632-1139572	NC_016602.1_2596008-2632096	63.2509	YES
NZ_CP050468.1_302467-339988	NC_016602.1_2596008-2632096	31.4123	YES
NZ_CP050471.1_800883-834087	NC_016602.1_2596008-2632096	59.3105	YES
NZ_CP050471.1_891616-924551	NC_016602.1_2596008-2632096	32.7012	YES
NZ_CP051101.1_1540962-1574830	NC_016602.1_2596008-2632096	58.7522	YES
NZ_CP060386.1_1148849-1183318	NC_016602.1_2596008-2632096	59.6023	YES
NZ_CP065151.1_209231-251852	NC_016602.1_2596008-2632096	40.6347	YES
NZ_CP065227.1_1436749-1473999	NC_016602.1_2596008-2632096	45.3248	YES
NZ_CP066156.1_2220074-2251250	NC_016602.1_2596008-2632096	43.3141	YES
NZ_CP071842.1_1026629-1060975	NC_016602.1_2596008-2632096	58.7522	YES
NZ_CP076643.1_1635103-1674423	NC_016602.1_2596008-2632096	97.2442	YES
NZ_CP079859.1_1268811-1301092	NC_016602.1_2596008-2632096	49.2301	YES
NZ_CP082313.1_955907-986673	NC_016602.1_2596008-2632096	46.019	YES
NZ_CP082319.1_2286673-2320505	NC_016602.1_2596008-2632096	43.0711	YES
NZ_CP090614.1_2519197-2554320	NC_016602.1_2596008-2632096	51.9618	YES
NZ_CP097294.1_1030959-1075184	NC_016602.1_2596008-2632096	43.905	YES
NZ_CP117994.1_2211000-2244863	NC_016602.1_2596008-2632096	42.8357	YES
NZ_CP118529.1_182575-214418	NC_016602.1_2596008-2632096	64.9669	YES
NZ_CP118591.1_2242522-2274436	NC_016602.1_2596008-2632096	64.599	YES
Vibrio~phage~1.202.O._10N.222.45.E8	NC_016602.1_2596008-2632096	39.6806	YES
Vibrio~phage~PV94	NC_016602.1_2596008-2632096	55.4682	YES
Vibrio~phage~Valm-yong1	NC_016602.1_2596008-2632096	38.4595	YES
phiM1400197	NC_016602.1_2596008-2632096	65.3491	YES
phiM1400480	NC_016602.1_2596008-2632096	65.3491	YES
NC_021847.1_2713346-2744213	NC_019955.1_2860706-2892928	58.3432	YES
NC_022270.1_1776209-1816796	NC_019955.1_2860706-2892928	56.1065	YES
NZ_AP025492.1_2539002-2574470	NC_019955.1_2860706-2892928	61.1278	YES
NZ_AP026764.1_761876-798516	NC_019955.1_2860706-2892928	67.6927	YES
NZ_CP009983.1_1209309-1245640	NC_019955.1_2860706-2892928	49.2867	YES
NZ_CP010883.1_1126202-1164235	NC_019955.1_2860706-2892928	57.1573	YES
NZ_CP011406.1_1151065-1187728	NC_019955.1_2860706-2892928	47.4573	YES
NZ_CP013827.1_1209292-1245623	NC_019955.1_2860706-2892928	49.2867	YES
NZ_CP015864.1_1184846-1223300	NC_019955.1_2860706-2892928	60.2519	YES
NZ_CP016347.1_2228946-2262705	NC_019955.1_2860706-2892928	62.092	YES
NZ_CP016349.1_2391460-2423831	NC_019955.1_2860706-2892928	63.1654	YES
NZ_CP033577.1_2973383-3007330	NC_019955.1_2860706-2892928	57.1573	YES
NZ_CP042452.1_1518686-1549113	NC_019955.1_2860706-2892928	65.9028	YES
NZ_CP044206.1_1892324-1930540	NC_019955.1_2860706-2892928	51.8847	YES
NZ_CP046762.1_671912-710590	NC_019955.1_2860706-2892928	59.1953	YES
NZ_CP046772.1_2415490-2450537	NC_019955.1_2860706-2892928	64.8749	YES
NZ_CP046803.1_1271368-1308802	NC_019955.1_2860706-2892928	41.8659	YES
NZ_CP046814.1_2594778-2627517	NC_019955.1_2860706-2892928	58.6654	YES
NZ_CP050465.1_1008634-1046869	NC_019955.1_2860706-2892928	59.1953	YES
NZ_CP050465.1_1104632-1139572	NC_019955.1_2860706-2892928	60.8269	YES
NZ_CP050468.1_302467-339988	NC_019955.1_2860706-2892928	59.1953	YES
NZ_CP050471.1_800883-834087	NC_019955.1_2860706-2892928	56.8832	YES
NZ_CP050471.1_891616-924551	NC_019955.1_2860706-2892928	61.4385	YES
NZ_CP051101.1_1540962-1574830	NC_019955.1_2860706-2892928	45.8327	YES
NZ_CP060386.1_1148849-1183318	NC_019955.1_2860706-2892928	64.5547	YES
NZ_CP065151.1_209231-251852	NC_019955.1_2860706-2892928	58.7073	YES
NZ_CP065227.1_1436749-1473999	NC_019955.1_2860706-2892928	56.8832	YES
NZ_CP066156.1_2220074-2251250	NC_019955.1_2860706-2892928	54.9561	YES
NZ_CP071842.1_1026629-1060975	NC_019955.1_2860706-2892928	63.6512	YES
NZ_CP076643.1_1635103-1674423	NC_019955.1_2860706-2892928	45.8327	YES
NZ_CP079859.1_1268811-1301092	NC_019955.1_2860706-2892928	50.2367	YES
NZ_CP082313.1_955907-986673	NC_019955.1_2860706-2892928	69.0343	YES
NZ_CP082319.1_2286673-2320505	NC_019955.1_2860706-2892928	62.092	YES
NZ_CP090614.1_2519197-2554320	NC_019955.1_2860706-2892928	56.617	YES
NZ_CP097294.1_1030959-1075184	NC_019955.1_2860706-2892928	58.7073	YES
NZ_CP117994.1_2211000-2244863	NC_019955.1_2860706-2892928	61.7597	YES
NZ_CP118529.1_182575-214418	NC_019955.1_2860706-2892928	47.7187	YES
NZ_CP118591.1_2242522-2274436	NC_019955.1_2860706-2892928	51.0267	YES
Vibrio~phage~1.202.O._10N.222.45.E8	NC_019955.1_2860706-2892928	54.6551	YES
Vibrio~phage~PV94	NC_019955.1_2860706-2892928	42.6317	YES
Vibrio~phage~Valm-yong1	NC_019955.1_2860706-2892928	67.6927	YES
phiM1400197	NC_019955.1_2860706-2892928	51.5979	YES
phiM1400480	NC_019955.1_2860706-2892928	51.5979	YES
NC_022270.1_1776209-1816796	NC_021847.1_2713346-2744213	49.3366	YES
NZ_AP025492.1_2539002-2574470	NC_021847.1_2713346-2744213	89.2047	YES
NZ_AP026764.1_761876-798516	NC_021847.1_2713346-2744213	79.7583	YES
NZ_CP009983.1_1209309-1245640	NC_021847.1_2713346-2744213	49.5583	YES
NZ_CP010883.1_1126202-1164235	NC_021847.1_2713346-2744213	68.7199	YES
NZ_CP011406.1_1151065-1187728	NC_021847.1_2713346-2744213	62.4244	YES
NZ_CP013827.1_1209292-1245623	NC_021847.1_2713346-2744213	49.5583	YES
NZ_CP015864.1_1184846-1223300	NC_021847.1_2713346-2744213	53.329	YES
NZ_CP016347.1_2228946-2262705	NC_021847.1_2713346-2744213	66.2575	YES
NZ_CP016349.1_2391460-2423831	NC_021847.1_2713346-2744213	59.6572	YES
NZ_CP033577.1_2973383-3007330	NC_021847.1_2713346-2744213	84.603	YES
NZ_CP042452.1_1518686-1549113	NC_021847.1_2713346-2744213	95.0419	YES
NZ_CP044206.1_1892324-1930540	NC_021847.1_2713346-2744213	45.2859	YES
NZ_CP046762.1_671912-710590	NC_021847.1_2713346-2744213	59.5277	YES
NZ_CP046772.1_2415490-2450537	NC_021847.1_2713346-2744213	65.2295	YES
NZ_CP046803.1_1271368-1308802	NC_021847.1_2713346-2744213	38.7777	YES
NZ_CP046814.1_2594778-2627517	NC_021847.1_2713346-2744213	58.9765	YES
NZ_CP050465.1_1008634-1046869	NC_021847.1_2713346-2744213	48.9097	YES
NZ_CP050465.1_1104632-1139572	NC_021847.1_2713346-2744213	61.1592	YES
NZ_CP050468.1_302467-339988	NC_021847.1_2713346-2744213	48.9097	YES
NZ_CP050471.1_800883-834087	NC_021847.1_2713346-2744213	64.599	YES
NZ_CP050471.1_891616-924551	NC_021847.1_2713346-2744213	54.3735	YES
NZ_CP051101.1_1540962-1574830	NC_021847.1_2713346-2744213	35.9986	YES
NZ_CP060386.1_1148849-1183318	NC_021847.1_2713346-2744213	53.8358	YES
NZ_CP065151.1_209231-251852	NC_021847.1_2713346-2744213	62.66	YES
NZ_CP065227.1_1436749-1473999	NC_021847.1_2713346-2744213	68.3903	YES
NZ_CP066156.1_2220074-2251250	NC_021847.1_2713346-2744213	114.163	YES
NZ_CP071842.1_1026629-1060975	NC_021847.1_2713346-2744213	64.0058	YES
NZ_CP076643.1_1635103-1674423	NC_021847.1_2713346-2744213	49.5583	YES
NZ_CP079859.1_1268811-1301092	NC_021847.1_2713346-2744213	61.4602	YES
NZ_CP082313.1_955907-986673	NC_021847.1_2713346-2744213	85.4843	YES
NZ_CP082319.1_2286673-2320505	NC_021847.1_2713346-2744213	62.4244	YES
NZ_CP090614.1_2519197-2554320	NC_021847.1_2713346-2744213	100.614	YES
NZ_CP097294.1_1030959-1075184	NC_021847.1_2713346-2744213	62.66	YES
NZ_CP117994.1_2211000-2244863	NC_021847.1_2713346-2744213	62.092	YES
NZ_CP118529.1_182575-214418	NC_021847.1_2713346-2744213	51.5791	YES
NZ_CP118591.1_2242522-2274436	NC_021847.1_2713346-2744213	51.2984	YES
Vibrio~phage~1.202.O._10N.222.45.E8	NC_021847.1_2713346-2744213	86.4389	YES
Vibrio~phage~PV94	NC_021847.1_2713346-2744213	39.4908	YES
Vibrio~phage~Valm-yong1	NC_021847.1_2713346-2744213	79.7583	YES
phiM1400197	NC_021847.1_2713346-2744213	51.8696	YES
phiM1400480	NC_021847.1_2713346-2744213	51.8696	YES
NZ_AP025492.1_2539002-2574470	NC_022270.1_1776209-1816796	45.1417	YES
NZ_AP026764.1_761876-798516	NC_022270.1_1776209-1816796	51.2327	YES
NZ_CP009983.1_1209309-1245640	NC_022270.1_1776209-1816796	61.4705	YES
NZ_CP010883.1_1126202-1164235	NC_022270.1_1776209-1816796	48.299	YES
NZ_CP011406.1_1151065-1187728	NC_022270.1_1776209-1816796	39.1255	YES
NZ_CP013827.1_1209292-1245623	NC_022270.1_1776209-1816796	61.4705	YES
NZ_CP015864.1_1184846-1223300	NC_022270.1_1776209-1816796	104.61	YES
NZ_CP016347.1_2228946-2262705	NC_022270.1_1776209-1816796	79.0339	YES
NZ_CP016349.1_2391460-2423831	NC_022270.1_1776209-1816796	80.5324	YES
NZ_CP033577.1_2973383-3007330	NC_022270.1_1776209-1816796	35.0569	YES
NZ_CP042452.1_1518686-1549113	NC_022270.1_1776209-1816796	56.4177	YES
NZ_CP044206.1_1892324-1930540	NC_022270.1_1776209-1816796	37.0236	YES
NZ_CP046762.1_671912-710590	NC_022270.1_1776209-1816796	71.4303	YES
NZ_CP046772.1_2415490-2450537	NC_022270.1_1776209-1816796	48.5467	YES
NZ_CP046803.1_1271368-1308802	NC_022270.1_1776209-1816796	27.8862	YES
NZ_CP046814.1_2594778-2627517	NC_022270.1_1776209-1816796	83.5272	YES
NZ_CP050465.1_1008634-1046869	NC_022270.1_1776209-1816796	102.554	YES
NZ_CP050465.1_1104632-1139572	NC_022270.1_1776209-1816796	48.299	YES
NZ_CP050468.1_302467-339988	NC_022270.1_1776209-1816796	106.714	YES
NZ_CP050471.1_800883-834087	NC_022270.1_1776209-1816796	48.0584	YES
NZ_CP050471.1_891616-924551	NC_022270.1_1776209-1816796	102.694	YES
NZ_CP051101.1_1540962-1574830	NC_022270.1_1776209-1816796	31.39	YES
NZ_CP060386.1_1148849-1183318	NC_022270.1_1776209-1816796	51.7394	YES
NZ_CP065151.1_209231-251852	NC_022270.1_1776209-1816796	63.641	YES
NZ_CP065227.1_1436749-1473999	NC_022270.1_1776209-1816796	73.1193	YES
NZ_CP066156.1_2220074-2251250	NC_022270.1_1776209-1816796	46.1397	YES
NZ_CP071842.1_1026629-1060975	NC_022270.1_1776209-1816796	47.5968	YES
NZ_CP076643.1_1635103-1674423	NC_022270.1_1776209-1816796	31.39	YES
NZ_CP079859.1_1268811-1301092	NC_022270.1_1776209-1816796	41.7892	YES
NZ_CP082313.1_955907-986673	NC_022270.1_1776209-1816796	55.8056	YES
NZ_CP082319.1_2286673-2320505	NC_022270.1_1776209-1816796	79.0339	YES
NZ_CP090614.1_2519197-2554320	NC_022270.1_1776209-1816796	44.4669	YES
NZ_CP097294.1_1030959-1075184	NC_022270.1_1776209-1816796	70.8202	YES
NZ_CP117994.1_2211000-2244863	NC_022270.1_1776209-1816796	78.5766	YES
NZ_CP118529.1_182575-214418	NC_022270.1_1776209-1816796	32.784	YES
NZ_CP118591.1_2242522-2274436	NC_022270.1_1776209-1816796	32.5923	YES
Vibrio~phage~1.202.O._10N.222.45.E8	NC_022270.1_1776209-1816796	52.8496	YES
Vibrio~phage~PV94	NC_022270.1_1776209-1816796	28.45	YES
Vibrio~phage~Valm-yong1	NC_022270.1_1776209-1816796	58.2015	YES
phiM1400197	NC_022270.1_1776209-1816796	36.2541	YES
phiM1400480	NC_022270.1_1776209-1816796	36.2541	YES
NZ_AP024897.1_2839977-2874897	NZ_AP024874.1_666628-699022	25.6998	NO
NZ_AP024907.1_2527687-2559070	NZ_AP024874.1_666628-699022	78.5131	YES
NZ_AP025144.1_310760-345040	NZ_AP024874.1_666628-699022	107.226	YES
NZ_AP025147.1_312187-346467	NZ_AP024874.1_666628-699022	107.226	YES
NZ_AP025149.1_310776-345056	NZ_AP024874.1_666628-699022	107.226	YES
NZ_AP025152.1_310677-344957	NZ_AP024874.1_666628-699022	107.226	YES
NZ_AP025155.1_310671-344951	NZ_AP024874.1_666628-699022	107.226	YES
NZ_AP025484.1_616836-651477	NZ_AP024874.1_666628-699022	16.7281	NO
NZ_AP026763.1_1020217-1057654	NZ_AP024874.1_666628-699022	13.4689	NO
NZ_CP010812.1_1667241-1713089	NZ_AP024874.1_666628-699022	118.639	YES
NZ_CP010883.1_813924-849189	NZ_AP024874.1_666628-699022	106.183	YES
NZ_CP013307.1_2386308-2419056	NZ_AP024874.1_666628-699022	106.183	YES
NZ_CP013313.1_596610-630595	NZ_AP024874.1_666628-699022	117.32	YES
NZ_CP016324.1_277611-310359	NZ_AP024874.1_666628-699022	106.183	YES
NZ_CP016351.1_2299631-2337417	NZ_AP024874.1_666628-699022	13.639	NO
NZ_CP016383.1_2340174-2375146	NZ_AP024874.1_666628-699022	117.32	YES
NZ_CP016383.1_242304-276581	NZ_AP024874.1_666628-699022	114.891	YES
NZ_CP020077.1_689530-729398	NZ_AP024874.1_666628-699022	112.57	YES
NZ_CP033145.1_515296-549514	NZ_AP024874.1_666628-699022	19.495	NO
NZ_CP034290.1_718984-754786	NZ_AP024874.1_666628-699022	30.933	NO
NZ_CP034295.1_721840-757642	NZ_AP024874.1_666628-699022	30.933	NO
NZ_CP041202.1_1021538-1057964	NZ_AP024874.1_666628-699022	21.719	NO
NZ_CP045700.1_289994-322470	NZ_AP024874.1_666628-699022	90.8692	YES
NZ_CP045700.1_744120-777358	NZ_AP024874.1_666628-699022	90.0255	YES
NZ_CP045719.1_692526-725145	NZ_AP024874.1_666628-699022	114.649	YES
NZ_CP045719.1_767092-801187	NZ_AP024874.1_666628-699022	113.573	YES
NZ_CP046744.1_2515173-2547921	NZ_AP024874.1_666628-699022	106.183	YES
NZ_CP046750.1_780742-815154	NZ_AP024874.1_666628-699022	8.62375	NO
NZ_CP046787.1_1193793-1227993	NZ_AP024874.1_666628-699022	112.57	YES
NZ_CP046791.1_1887148-1929875	NZ_AP024874.1_666628-699022	34.0347	NO
NZ_CP046824.1_489536-523418	NZ_AP024874.1_666628-699022	8.62375	NO
NZ_CP046825.1_1011161-1047090	NZ_AP024874.1_666628-699022	120.58	YES
NZ_CP047986.1_1480276-1513709	NZ_AP024874.1_666628-699022	114.101	YES
NZ_CP064038.1_1011299-1050761	NZ_AP024874.1_666628-699022	27.1092	NO
NZ_CP064042.1_344139-383598	NZ_AP024874.1_666628-699022	26.9894	NO
NZ_CP073273.1_1957229-1990247	NZ_AP024874.1_666628-699022	114.101	YES
NZ_CP082317.1_1545315-1580329	NZ_AP024874.1_666628-699022	117.32	YES
NZ_CP090387.1_1874499-1907982	NZ_AP024874.1_666628-699022	118.412	YES
NZ_CP091976.1_1653843-1681039	NZ_AP024874.1_666628-699022	98.5741	YES
NZ_CP092588.1_704036-736430	NZ_AP024874.1_666628-699022	182.237	YES
NZ_CP097294.1_182156-217142	NZ_AP024874.1_666628-699022	106.183	YES
NZ_CP097874.1_228674-264995	NZ_AP024874.1_666628-699022	40.3899	NO
NZ_CP117989.1_1839097-1872338	NZ_AP024874.1_666628-699022	111.483	YES
NZ_CP118597.1_2067295-2100556	NZ_AP024874.1_666628-699022	25.2782	NO
NZ_CP128204.1_608753-644972	NZ_AP024874.1_666628-699022	41.1752	NO
NZ_LT897798.1_108313-142361	NZ_AP024874.1_666628-699022	126.649	YES
Vibrio~phage~martha~12B12	NZ_AP024874.1_666628-699022	115.219	YES
phiCAIM148	NZ_AP024874.1_666628-699022	27.883	NO
phiCAIM463	NZ_AP024874.1_666628-699022	103.563	YES
phiFDAARGOS107	NZ_AP024874.1_666628-699022	25.2782	NO
NZ_AP024907.1_2527687-2559070	NZ_AP024897.1_2839977-2874897	19.6261	NO
NZ_AP025144.1_310760-345040	NZ_AP024897.1_2839977-2874897	25.8274	NO
NZ_AP025147.1_312187-346467	NZ_AP024897.1_2839977-2874897	25.8274	NO
NZ_AP025149.1_310776-345056	NZ_AP024897.1_2839977-2874897	25.8274	NO
NZ_AP025152.1_310677-344957	NZ_AP024897.1_2839977-2874897	25.8274	NO
NZ_AP025155.1_310671-344951	NZ_AP024897.1_2839977-2874897	25.8274	NO
NZ_AP025484.1_616836-651477	NZ_AP024897.1_2839977-2874897	75.289	YES
NZ_AP026763.1_1020217-1057654	NZ_AP024897.1_2839977-2874897	62.418	YES
NZ_CP010812.1_1667241-1713089	NZ_AP024897.1_2839977-2874897	24.5616	NO
NZ_CP010883.1_813924-849189	NZ_AP024897.1_2839977-2874897	22.5713	NO
NZ_CP013307.1_2386308-2419056	NZ_AP024897.1_2839977-2874897	16.7417	NO
NZ_CP013313.1_596610-630595	NZ_AP024897.1_2839977-2874897	16.4752	NO
NZ_CP016324.1_277611-310359	NZ_AP024897.1_2839977-2874897	16.7417	NO
NZ_CP016351.1_2299631-2337417	NZ_AP024897.1_2839977-2874897	66.6661	YES
NZ_CP016383.1_2340174-2375146	NZ_AP024897.1_2839977-2874897	22.2442	NO
NZ_CP016383.1_242304-276581	NZ_AP024897.1_2839977-2874897	21.7411	NO
NZ_CP020077.1_689530-729398	NZ_AP024897.1_2839977-2874897	25.1018	NO
NZ_CP033145.1_515296-549514	NZ_AP024897.1_2839977-2874897	71.0773	YES
NZ_CP034290.1_718984-754786	NZ_AP024897.1_2839977-2874897	81.2494	YES
NZ_CP034295.1_721840-757642	NZ_AP024897.1_2839977-2874897	81.2494	YES
NZ_CP041202.1_1021538-1057964	NZ_AP024897.1_2839977-2874897	76.7069	YES
NZ_CP045700.1_289994-322470	NZ_AP024897.1_2839977-2874897	16.929	NO
NZ_CP045700.1_744120-777358	NZ_AP024897.1_2839977-2874897	16.7417	NO
NZ_CP045719.1_692526-725145	NZ_AP024897.1_2839977-2874897	16.7417	NO
NZ_CP045719.1_767092-801187	NZ_AP024897.1_2839977-2874897	16.5623	NO
NZ_CP046744.1_2515173-2547921	NZ_AP024897.1_2839977-2874897	16.7417	NO
NZ_CP046750.1_780742-815154	NZ_AP024897.1_2839977-2874897	68.3176	YES
NZ_CP046787.1_1193793-1227993	NZ_AP024897.1_2839977-2874897	25.1018	NO
NZ_CP046791.1_1887148-1929875	NZ_AP024897.1_2839977-2874897	93.262	YES
NZ_CP046824.1_489536-523418	NZ_AP024897.1_2839977-2874897	68.3176	YES
NZ_CP046825.1_1011161-1047090	NZ_AP024897.1_2839977-2874897	24.9895	NO
NZ_CP047986.1_1480276-1513709	NZ_AP024897.1_2839977-2874897	22.4599	NO
NZ_CP064038.1_1011299-1050761	NZ_AP024897.1_2839977-2874897	83.1022	YES
NZ_CP064042.1_344139-383598	NZ_AP024897.1_2839977-2874897	82.786	YES
NZ_CP073273.1_1957229-1990247	NZ_AP024897.1_2839977-2874897	22.4599	NO
NZ_CP082317.1_1545315-1580329	NZ_AP024897.1_2839977-2874897	22.2442	NO
NZ_CP090387.1_1874499-1907982	NZ_AP024897.1_2839977-2874897	19.5252	NO
NZ_CP091976.1_1653843-1681039	NZ_AP024897.1_2839977-2874897	9.10479	NO
NZ_CP092588.1_704036-736430	NZ_AP024897.1_2839977-2874897	25.6998	NO
NZ_CP097294.1_182156-217142	NZ_AP024897.1_2839977-2874897	22.5713	NO
NZ_CP097874.1_228674-264995	NZ_AP024897.1_2839977-2874897	93.262	YES
NZ_CP117989.1_1839097-1872338	NZ_AP024897.1_2839977-2874897	25.8274	NO
NZ_CP118597.1_2067295-2100556	NZ_AP024897.1_2839977-2874897	70.7385	YES
NZ_CP128204.1_608753-644972	NZ_AP024897.1_2839977-2874897	99.31	YES
NZ_LT897798.1_108313-142361	NZ_AP024897.1_2839977-2874897	22.3509	NO
Vibrio~phage~martha~12B12	NZ_AP024897.1_2839977-2874897	22.6851	NO
phiCAIM148	NZ_AP024897.1_2839977-2874897	69.7819	YES
phiCAIM463	NZ_AP024897.1_2839977-2874897	22.9206	NO
phiFDAARGOS107	NZ_AP024897.1_2839977-2874897	70.7385	YES
NZ_AP025144.1_310760-345040	NZ_AP024907.1_2527687-2559070	86.5398	YES
NZ_AP025147.1_312187-346467	NZ_AP024907.1_2527687-2559070	86.5398	YES
NZ_AP025149.1_310776-345056	NZ_AP024907.1_2527687-2559070	86.5398	YES
NZ_AP025152.1_310677-344957	NZ_AP024907.1_2527687-2559070	86.5398	YES
NZ_AP025155.1_310671-344951	NZ_AP024907.1_2527687-2559070	86.5398	YES
NZ_AP025484.1_616836-651477	NZ_AP024907.1_2527687-2559070	25.4309	NO
NZ_AP026763.1_1020217-1057654	NZ_AP024907.1_2527687-2559070	18.9557	NO
NZ_CP010812.1_1667241-1713089	NZ_AP024907.1_2527687-2559070	86.3729	YES
NZ_CP010883.1_813924-849189	NZ_AP024907.1_2527687-2559070	70.7851	YES
NZ_CP013307.1_2386308-2419056	NZ_AP024907.1_2527687-2559070	81.9228	YES
NZ_CP013313.1_596610-630595	NZ_AP024907.1_2527687-2559070	88.4402	YES
NZ_CP016324.1_277611-310359	NZ_AP024907.1_2527687-2559070	81.9228	YES
NZ_CP016351.1_2299631-2337417	NZ_AP024907.1_2527687-2559070	25.0197	NO
NZ_CP016383.1_2340174-2375146	NZ_AP024907.1_2527687-2559070	80.866	YES
NZ_CP016383.1_242304-276581	NZ_AP024907.1_2527687-2559070	79.2829	YES
NZ_CP020077.1_689530-729398	NZ_AP024907.1_2527687-2559070	80.5328	YES
NZ_CP033145.1_515296-549514	NZ_AP024907.1_2527687-2559070	28.3243	NO
NZ_CP034290.1_718984-754786	NZ_AP024907.1_2527687-2559070	13.3865	NO
NZ_CP034295.1_721840-757642	NZ_AP024907.1_2527687-2559070	13.3865	NO
NZ_CP041202.1_1021538-1057964	NZ_AP024907.1_2527687-2559070	27.4778	NO
NZ_CP045700.1_289994-322470	NZ_AP024907.1_2527687-2559070	75.1281	YES
NZ_CP045700.1_744120-777358	NZ_AP024907.1_2527687-2559070	74.4466	YES
NZ_CP045719.1_692526-725145	NZ_AP024907.1_2527687-2559070	89.6106	YES
NZ_CP045719.1_767092-801187	NZ_AP024907.1_2527687-2559070	88.8188	YES
NZ_CP046744.1_2515173-2547921	NZ_AP024907.1_2527687-2559070	81.9228	YES
NZ_CP046750.1_780742-815154	NZ_AP024907.1_2527687-2559070	22.7059	NO
NZ_CP046787.1_1193793-1227993	NZ_AP024907.1_2527687-2559070	76.8385	YES
NZ_CP046791.1_1887148-1929875	NZ_AP024907.1_2527687-2559070	16.1401	NO
NZ_CP046824.1_489536-523418	NZ_AP024907.1_2527687-2559070	25.7229	NO
NZ_CP046825.1_1011161-1047090	NZ_AP024907.1_2527687-2559070	83.9363	YES
NZ_CP047986.1_1480276-1513709	NZ_AP024907.1_2527687-2559070	85.3579	YES
NZ_CP064038.1_1011299-1050761	NZ_AP024907.1_2527687-2559070	15.6122	NO
NZ_CP064042.1_344139-383598	NZ_AP024907.1_2527687-2559070	15.5302	NO
NZ_CP073273.1_1957229-1990247	NZ_AP024907.1_2527687-2559070	85.3579	YES
NZ_CP082317.1_1545315-1580329	NZ_AP024907.1_2527687-2559070	80.866	YES
NZ_CP090387.1_1874499-1907982	NZ_AP024907.1_2527687-2559070	85.3579	YES
NZ_CP091976.1_1653843-1681039	NZ_AP024907.1_2527687-2559070	74.0396	YES
NZ_CP092588.1_704036-736430	NZ_AP024907.1_2527687-2559070	78.5131	YES
NZ_CP097294.1_182156-217142	NZ_AP024907.1_2527687-2559070	85.7396	YES
NZ_CP097874.1_228674-264995	NZ_AP024907.1_2527687-2559070	16.1401	NO
NZ_CP117989.1_1839097-1872338	NZ_AP024907.1_2527687-2559070	75.1281	YES
NZ_CP118597.1_2067295-2100556	NZ_AP024907.1_2527687-2559070	13.6446	NO
NZ_CP128204.1_608753-644972	NZ_AP024907.1_2527687-2559070	19.3919	NO
NZ_LT897798.1_108313-142361	NZ_AP024907.1_2527687-2559070	84.9873	YES
Vibrio~phage~martha~12B12	NZ_AP024907.1_2527687-2559070	90.0255	YES
phiCAIM148	NZ_AP024907.1_2527687-2559070	13.3865	NO
phiCAIM463	NZ_AP024907.1_2527687-2559070	79.2548	YES
phiFDAARGOS107	NZ_AP024907.1_2527687-2559070	13.6446	NO
NZ_AP025147.1_312187-346467	NZ_AP025144.1_310760-345040	178.934	YES
NZ_AP025149.1_310776-345056	NZ_AP025144.1_310760-345040	178.934	YES
NZ_AP025152.1_310677-344957	NZ_AP025144.1_310760-345040	178.934	YES
NZ_AP025155.1_310671-344951	NZ_AP025144.1_310760-345040	178.934	YES
NZ_AP025484.1_616836-651477	NZ_AP025144.1_310760-345040	16.8227	NO
NZ_AP026763.1_1020217-1057654	NZ_AP025144.1_310760-345040	10.8452	NO
NZ_CP010812.1_1667241-1713089	NZ_AP025144.1_310760-345040	110.916	YES
NZ_CP010883.1_813924-849189	NZ_AP025144.1_310760-345040	115.243	YES
NZ_CP013307.1_2386308-2419056	NZ_AP025144.1_310760-345040	98.4594	YES
NZ_CP013313.1_596610-630595	NZ_AP025144.1_310760-345040	105.282	YES
NZ_CP016324.1_277611-310359	NZ_AP025144.1_310760-345040	98.4594	YES
NZ_CP016351.1_2299631-2337417	NZ_AP025144.1_310760-345040	13.7232	NO
NZ_CP016383.1_2340174-2375146	NZ_AP025144.1_310760-345040	113.657	YES
NZ_CP016383.1_242304-276581	NZ_AP025144.1_310760-345040	111.34	YES
NZ_CP020077.1_689530-729398	NZ_AP025144.1_310760-345040	121.771	YES
NZ_CP033145.1_515296-549514	NZ_AP025144.1_310760-345040	16.719	NO
NZ_CP034290.1_718984-754786	NZ_AP025144.1_310760-345040	34.1981	NO
NZ_CP034295.1_721840-757642	NZ_AP025144.1_310760-345040	34.1981	NO
NZ_CP041202.1_1021538-1057964	NZ_AP025144.1_310760-345040	21.8353	NO
NZ_CP045700.1_289994-322470	NZ_AP025144.1_310760-345040	95.3162	YES
NZ_CP045700.1_744120-777358	NZ_AP025144.1_310760-345040	94.4268	YES
NZ_CP045719.1_692526-725145	NZ_AP025144.1_310760-345040	106.714	YES
NZ_CP045719.1_767092-801187	NZ_AP025144.1_310760-345040	105.744	YES
NZ_CP046744.1_2515173-2547921	NZ_AP025144.1_310760-345040	98.4594	YES
NZ_CP046750.1_780742-815154	NZ_AP025144.1_310760-345040	8.68773	NO
NZ_CP046787.1_1193793-1227993	NZ_AP025144.1_310760-345040	117.431	YES
NZ_CP046791.1_1887148-1929875	NZ_AP025144.1_310760-345040	47.159	NO
NZ_CP046824.1_489536-523418	NZ_AP025144.1_310760-345040	11.3995	NO
NZ_CP046825.1_1011161-1047090	NZ_AP025144.1_310760-345040	112.687	YES
NZ_CP047986.1_1480276-1513709	NZ_AP025144.1_310760-345040	123.466	YES
NZ_CP064038.1_1011299-1050761	NZ_AP025144.1_310760-345040	36.3884	NO
NZ_CP064042.1_344139-383598	NZ_AP025144.1_310760-345040	36.2379	NO
NZ_CP073273.1_1957229-1990247	NZ_AP025144.1_310760-345040	119.041	YES
NZ_CP082317.1_1545315-1580329	NZ_AP025144.1_310760-345040	122.315	YES
NZ_CP090387.1_1874499-1907982	NZ_AP025144.1_310760-345040	110.423	YES
NZ_CP091976.1_1653843-1681039	NZ_AP025144.1_310760-345040	90.6366	YES
NZ_CP092588.1_704036-736430	NZ_AP025144.1_310760-345040	107.226	YES
NZ_CP097294.1_182156-217142	NZ_AP025144.1_310760-345040	115.243	YES
NZ_CP097874.1_228674-264995	NZ_AP025144.1_310760-345040	40.5788	NO
NZ_CP117989.1_1839097-1872338	NZ_AP025144.1_310760-345040	116.406	YES
NZ_CP118597.1_2067295-2100556	NZ_AP025144.1_310760-345040	37.9045	NO
NZ_CP128204.1_608753-644972	NZ_AP025144.1_310760-345040	44.6856	NO
NZ_LT897798.1_108313-142361	NZ_AP025144.1_310760-345040	118.484	YES
Vibrio~phage~martha~12B12	NZ_AP025144.1_310760-345040	120.221	YES
phiCAIM148	NZ_AP025144.1_310760-345040	40.5788	NO
phiCAIM463	NZ_AP025144.1_310760-345040	121.507	YES
phiFDAARGOS107	NZ_AP025144.1_310760-345040	34.7004	NO
NZ_AP025149.1_310776-345056	NZ_AP025147.1_312187-346467	178.934	YES
NZ_AP025152.1_310677-344957	NZ_AP025147.1_312187-346467	178.934	YES
NZ_AP025155.1_310671-344951	NZ_AP025147.1_312187-346467	178.934	YES
NZ_AP025484.1_616836-651477	NZ_AP025147.1_312187-346467	16.8227	NO
NZ_AP026763.1_1020217-1057654	NZ_AP025147.1_312187-346467	10.8452	NO
NZ_CP010812.1_1667241-1713089	NZ_AP025147.1_312187-346467	110.916	YES
NZ_CP010883.1_813924-849189	NZ_AP025147.1_312187-346467	115.243	YES
NZ_CP013307.1_2386308-2419056	NZ_AP025147.1_312187-346467	98.4594	YES
NZ_CP013313.1_596610-630595	NZ_AP025147.1_312187-346467	105.282	YES
NZ_CP016324.1_277611-310359	NZ_AP025147.1_312187-346467	98.4594	YES
NZ_CP016351.1_2299631-2337417	NZ_AP025147.1_312187-346467	13.7232	NO
NZ_CP016383.1_2340174-2375146	NZ_AP025147.1_312187-346467	113.657	YES
NZ_CP016383.1_242304-276581	NZ_AP025147.1_312187-346467	111.34	YES
NZ_CP020077.1_689530-729398	NZ_AP025147.1_312187-346467	121.771	YES
NZ_CP033145.1_515296-549514	NZ_AP025147.1_312187-346467	16.719	NO
NZ_CP034290.1_718984-754786	NZ_AP025147.1_312187-346467	34.1981	NO
NZ_CP034295.1_721840-757642	NZ_AP025147.1_312187-346467	34.1981	NO
NZ_CP041202.1_1021538-1057964	NZ_AP025147.1_312187-346467	21.8353	NO
NZ_CP045700.1_289994-322470	NZ_AP025147.1_312187-346467	95.3162	YES
NZ_CP045700.1_744120-777358	NZ_AP025147.1_312187-346467	94.4268	YES
NZ_CP045719.1_692526-725145	NZ_AP025147.1_312187-346467	106.714	YES
NZ_CP045719.1_767092-801187	NZ_AP025147.1_312187-346467	105.744	YES
NZ_CP046744.1_2515173-2547921	NZ_AP025147.1_312187-346467	98.4594	YES
NZ_CP046750.1_780742-815154	NZ_AP025147.1_312187-346467	8.68773	NO
NZ_CP046787.1_1193793-1227993	NZ_AP025147.1_312187-346467	117.431	YES
NZ_CP046791.1_1887148-1929875	NZ_AP025147.1_312187-346467	47.159	NO
NZ_CP046824.1_489536-523418	NZ_AP025147.1_312187-346467	11.3995	NO
NZ_CP046825.1_1011161-1047090	NZ_AP025147.1_312187-346467	112.687	YES
NZ_CP047986.1_1480276-1513709	NZ_AP025147.1_312187-346467	123.466	YES
NZ_CP064038.1_1011299-1050761	NZ_AP025147.1_312187-346467	36.3884	NO
NZ_CP064042.1_344139-383598	NZ_AP025147.1_312187-346467	36.2379	NO
NZ_CP073273.1_1957229-1990247	NZ_AP025147.1_312187-346467	119.041	YES
NZ_CP082317.1_1545315-1580329	NZ_AP025147.1_312187-346467	122.315	YES
NZ_CP090387.1_1874499-1907982	NZ_AP025147.1_312187-346467	110.423	YES
NZ_CP091976.1_1653843-1681039	NZ_AP025147.1_312187-346467	90.6366	YES
NZ_CP092588.1_704036-736430	NZ_AP025147.1_312187-346467	107.226	YES
NZ_CP097294.1_182156-217142	NZ_AP025147.1_312187-346467	115.243	YES
NZ_CP097874.1_228674-264995	NZ_AP025147.1_312187-346467	40.5788	NO
NZ_CP117989.1_1839097-1872338	NZ_AP025147.1_312187-346467	116.406	YES
NZ_CP118597.1_2067295-2100556	NZ_AP025147.1_312187-346467	37.9045	NO
NZ_CP128204.1_608753-644972	NZ_AP025147.1_312187-346467	44.6856	NO
NZ_LT897798.1_108313-142361	NZ_AP025147.1_312187-346467	118.484	YES
Vibrio~phage~martha~12B12	NZ_AP025147.1_312187-346467	120.221	YES
phiCAIM148	NZ_AP025147.1_312187-346467	40.5788	NO
phiCAIM463	NZ_AP025147.1_312187-346467	121.507	YES
phiFDAARGOS107	NZ_AP025147.1_312187-346467	34.7004	NO
NZ_AP025152.1_310677-344957	NZ_AP025149.1_310776-345056	178.934	YES
NZ_AP025155.1_310671-344951	NZ_AP025149.1_310776-345056	178.934	YES
NZ_AP025484.1_616836-651477	NZ_AP025149.1_310776-345056	16.8227	NO
NZ_AP026763.1_1020217-1057654	NZ_AP025149.1_310776-345056	10.8452	NO
NZ_CP010812.1_1667241-1713089	NZ_AP025149.1_310776-345056	110.916	YES
NZ_CP010883.1_813924-849189	NZ_AP025149.1_310776-345056	115.243	YES
NZ_CP013307.1_2386308-2419056	NZ_AP025149.1_310776-345056	98.4594	YES
NZ_CP013313.1_596610-630595	NZ_AP025149.1_310776-345056	105.282	YES
NZ_CP016324.1_277611-310359	NZ_AP025149.1_310776-345056	98.4594	YES
NZ_CP016351.1_2299631-2337417	NZ_AP025149.1_310776-345056	13.7232	NO
NZ_CP016383.1_2340174-2375146	NZ_AP025149.1_310776-345056	113.657	YES
NZ_CP016383.1_242304-276581	NZ_AP025149.1_310776-345056	111.34	YES
NZ_CP020077.1_689530-729398	NZ_AP025149.1_310776-345056	121.771	YES
NZ_CP033145.1_515296-549514	NZ_AP025149.1_310776-345056	16.719	NO
NZ_CP034290.1_718984-754786	NZ_AP025149.1_310776-345056	34.1981	NO
NZ_CP034295.1_721840-757642	NZ_AP025149.1_310776-345056	34.1981	NO
NZ_CP041202.1_1021538-1057964	NZ_AP025149.1_310776-345056	21.8353	NO
NZ_CP045700.1_289994-322470	NZ_AP025149.1_310776-345056	95.3162	YES
NZ_CP045700.1_744120-777358	NZ_AP025149.1_310776-345056	94.4268	YES
NZ_CP045719.1_692526-725145	NZ_AP025149.1_310776-345056	106.714	YES
NZ_CP045719.1_767092-801187	NZ_AP025149.1_310776-345056	105.744	YES
NZ_CP046744.1_2515173-2547921	NZ_AP025149.1_310776-345056	98.4594	YES
NZ_CP046750.1_780742-815154	NZ_AP025149.1_310776-345056	8.68773	NO
NZ_CP046787.1_1193793-1227993	NZ_AP025149.1_310776-345056	117.431	YES
NZ_CP046791.1_1887148-1929875	NZ_AP025149.1_310776-345056	47.159	NO
NZ_CP046824.1_489536-523418	NZ_AP025149.1_310776-345056	11.3995	NO
NZ_CP046825.1_1011161-1047090	NZ_AP025149.1_310776-345056	112.687	YES
NZ_CP047986.1_1480276-1513709	NZ_AP025149.1_310776-345056	123.466	YES
NZ_CP064038.1_1011299-1050761	NZ_AP025149.1_310776-345056	36.3884	NO
NZ_CP064042.1_344139-383598	NZ_AP025149.1_310776-345056	36.2379	NO
NZ_CP073273.1_1957229-1990247	NZ_AP025149.1_310776-345056	119.041	YES
NZ_CP082317.1_1545315-1580329	NZ_AP025149.1_310776-345056	122.315	YES
NZ_CP090387.1_1874499-1907982	NZ_AP025149.1_310776-345056	110.423	YES
NZ_CP091976.1_1653843-1681039	NZ_AP025149.1_310776-345056	90.6366	YES
NZ_CP092588.1_704036-736430	NZ_AP025149.1_310776-345056	107.226	YES
NZ_CP097294.1_182156-217142	NZ_AP025149.1_310776-345056	115.243	YES
NZ_CP097874.1_228674-264995	NZ_AP025149.1_310776-345056	40.5788	NO
NZ_CP117989.1_1839097-1872338	NZ_AP025149.1_310776-345056	116.406	YES
NZ_CP118597.1_2067295-2100556	NZ_AP025149.1_310776-345056	37.9045	NO
NZ_CP128204.1_608753-644972	NZ_AP025149.1_310776-345056	44.6856	NO
NZ_LT897798.1_108313-142361	NZ_AP025149.1_310776-345056	118.484	YES
Vibrio~phage~martha~12B12	NZ_AP025149.1_310776-345056	120.221	YES
phiCAIM148	NZ_AP025149.1_310776-345056	40.5788	NO
phiCAIM463	NZ_AP025149.1_310776-345056	121.507	YES
phiFDAARGOS107	NZ_AP025149.1_310776-345056	34.7004	NO
NZ_AP025155.1_310671-344951	NZ_AP025152.1_310677-344957	178.934	YES
NZ_AP025484.1_616836-651477	NZ_AP025152.1_310677-344957	16.8227	NO
NZ_AP026763.1_1020217-1057654	NZ_AP025152.1_310677-344957	10.8452	NO
NZ_CP010812.1_1667241-1713089	NZ_AP025152.1_310677-344957	110.916	YES
NZ_CP010883.1_813924-849189	NZ_AP025152.1_310677-344957	115.243	YES
NZ_CP013307.1_2386308-2419056	NZ_AP025152.1_310677-344957	98.4594	YES
NZ_CP013313.1_596610-630595	NZ_AP025152.1_310677-344957	105.282	YES
NZ_CP016324.1_277611-310359	NZ_AP025152.1_310677-344957	98.4594	YES
NZ_CP016351.1_2299631-2337417	NZ_AP025152.1_310677-344957	13.7232	NO
NZ_CP016383.1_2340174-2375146	NZ_AP025152.1_310677-344957	113.657	YES
NZ_CP016383.1_242304-276581	NZ_AP025152.1_310677-344957	111.34	YES
NZ_CP020077.1_689530-729398	NZ_AP025152.1_310677-344957	121.771	YES
NZ_CP033145.1_515296-549514	NZ_AP025152.1_310677-344957	16.719	NO
NZ_CP034290.1_718984-754786	NZ_AP025152.1_310677-344957	34.1981	NO
NZ_CP034295.1_721840-757642	NZ_AP025152.1_310677-344957	34.1981	NO
NZ_CP041202.1_1021538-1057964	NZ_AP025152.1_310677-344957	21.8353	NO
NZ_CP045700.1_289994-322470	NZ_AP025152.1_310677-344957	95.3162	YES
NZ_CP045700.1_744120-777358	NZ_AP025152.1_310677-344957	94.4268	YES
NZ_CP045719.1_692526-725145	NZ_AP025152.1_310677-344957	106.714	YES
NZ_CP045719.1_767092-801187	NZ_AP025152.1_310677-344957	105.744	YES
NZ_CP046744.1_2515173-2547921	NZ_AP025152.1_310677-344957	98.4594	YES
NZ_CP046750.1_780742-815154	NZ_AP025152.1_310677-344957	8.68773	NO
NZ_CP046787.1_1193793-1227993	NZ_AP025152.1_310677-344957	117.431	YES
NZ_CP046791.1_1887148-1929875	NZ_AP025152.1_310677-344957	47.159	NO
NZ_CP046824.1_489536-523418	NZ_AP025152.1_310677-344957	11.3995	NO
NZ_CP046825.1_1011161-1047090	NZ_AP025152.1_310677-344957	112.687	YES
NZ_CP047986.1_1480276-1513709	NZ_AP025152.1_310677-344957	123.466	YES
NZ_CP064038.1_1011299-1050761	NZ_AP025152.1_310677-344957	36.3884	NO
NZ_CP064042.1_344139-383598	NZ_AP025152.1_310677-344957	36.2379	NO
NZ_CP073273.1_1957229-1990247	NZ_AP025152.1_310677-344957	119.041	YES
NZ_CP082317.1_1545315-1580329	NZ_AP025152.1_310677-344957	122.315	YES
NZ_CP090387.1_1874499-1907982	NZ_AP025152.1_310677-344957	110.423	YES
NZ_CP091976.1_1653843-1681039	NZ_AP025152.1_310677-344957	90.6366	YES
NZ_CP092588.1_704036-736430	NZ_AP025152.1_310677-344957	107.226	YES
NZ_CP097294.1_182156-217142	NZ_AP025152.1_310677-344957	115.243	YES
NZ_CP097874.1_228674-264995	NZ_AP025152.1_310677-344957	40.5788	NO
NZ_CP117989.1_1839097-1872338	NZ_AP025152.1_310677-344957	116.406	YES
NZ_CP118597.1_2067295-2100556	NZ_AP025152.1_310677-344957	37.9045	NO
NZ_CP128204.1_608753-644972	NZ_AP025152.1_310677-344957	44.6856	NO
NZ_LT897798.1_108313-142361	NZ_AP025152.1_310677-344957	118.484	YES
Vibrio~phage~martha~12B12	NZ_AP025152.1_310677-344957	120.221	YES
phiCAIM148	NZ_AP025152.1_310677-344957	40.5788	NO
phiCAIM463	NZ_AP025152.1_310677-344957	121.507	YES
phiFDAARGOS107	NZ_AP025152.1_310677-344957	34.7004	NO
NZ_AP025484.1_616836-651477	NZ_AP025155.1_310671-344951	16.8227	NO
NZ_AP026763.1_1020217-1057654	NZ_AP025155.1_310671-344951	10.8452	NO
NZ_CP010812.1_1667241-1713089	NZ_AP025155.1_310671-344951	110.916	YES
NZ_CP010883.1_813924-849189	NZ_AP025155.1_310671-344951	115.243	YES
NZ_CP013307.1_2386308-2419056	NZ_AP025155.1_310671-344951	98.4594	YES
NZ_CP013313.1_596610-630595	NZ_AP025155.1_310671-344951	105.282	YES
NZ_CP016324.1_277611-310359	NZ_AP025155.1_310671-344951	98.4594	YES
NZ_CP016351.1_2299631-2337417	NZ_AP025155.1_310671-344951	13.7232	NO
NZ_CP016383.1_2340174-2375146	NZ_AP025155.1_310671-344951	113.657	YES
NZ_CP016383.1_242304-276581	NZ_AP025155.1_310671-344951	111.34	YES
NZ_CP020077.1_689530-729398	NZ_AP025155.1_310671-344951	121.771	YES
NZ_CP033145.1_515296-549514	NZ_AP025155.1_310671-344951	16.719	NO
NZ_CP034290.1_718984-754786	NZ_AP025155.1_310671-344951	34.1981	NO
NZ_CP034295.1_721840-757642	NZ_AP025155.1_310671-344951	34.1981	NO
NZ_CP041202.1_1021538-1057964	NZ_AP025155.1_310671-344951	21.8353	NO
NZ_CP045700.1_289994-322470	NZ_AP025155.1_310671-344951	95.3162	YES
NZ_CP045700.1_744120-777358	NZ_AP025155.1_310671-344951	94.4268	YES
NZ_CP045719.1_692526-725145	NZ_AP025155.1_310671-344951	106.714	YES
NZ_CP045719.1_767092-801187	NZ_AP025155.1_310671-344951	105.744	YES
NZ_CP046744.1_2515173-2547921	NZ_AP025155.1_310671-344951	98.4594	YES
NZ_CP046750.1_780742-815154	NZ_AP025155.1_310671-344951	8.68773	NO
NZ_CP046787.1_1193793-1227993	NZ_AP025155.1_310671-344951	117.431	YES
NZ_CP046791.1_1887148-1929875	NZ_AP025155.1_310671-344951	47.159	NO
NZ_CP046824.1_489536-523418	NZ_AP025155.1_310671-344951	11.3995	NO
NZ_CP046825.1_1011161-1047090	NZ_AP025155.1_310671-344951	112.687	YES
NZ_CP047986.1_1480276-1513709	NZ_AP025155.1_310671-344951	123.466	YES
NZ_CP064038.1_1011299-1050761	NZ_AP025155.1_310671-344951	36.3884	NO
NZ_CP064042.1_344139-383598	NZ_AP025155.1_310671-344951	36.2379	NO
NZ_CP073273.1_1957229-1990247	NZ_AP025155.1_310671-344951	119.041	YES
NZ_CP082317.1_1545315-1580329	NZ_AP025155.1_310671-344951	122.315	YES
NZ_CP090387.1_1874499-1907982	NZ_AP025155.1_310671-344951	110.423	YES
NZ_CP091976.1_1653843-1681039	NZ_AP025155.1_310671-344951	90.6366	YES
NZ_CP092588.1_704036-736430	NZ_AP025155.1_310671-344951	107.226	YES
NZ_CP097294.1_182156-217142	NZ_AP025155.1_310671-344951	115.243	YES
NZ_CP097874.1_228674-264995	NZ_AP025155.1_310671-344951	40.5788	NO
NZ_CP117989.1_1839097-1872338	NZ_AP025155.1_310671-344951	116.406	YES
NZ_CP118597.1_2067295-2100556	NZ_AP025155.1_310671-344951	37.9045	NO
NZ_CP128204.1_608753-644972	NZ_AP025155.1_310671-344951	44.6856	NO
NZ_LT897798.1_108313-142361	NZ_AP025155.1_310671-344951	118.484	YES
Vibrio~phage~martha~12B12	NZ_AP025155.1_310671-344951	120.221	YES
phiCAIM148	NZ_AP025155.1_310671-344951	40.5788	NO
phiCAIM463	NZ_AP025155.1_310671-344951	121.507	YES
phiFDAARGOS107	NZ_AP025155.1_310671-344951	34.7004	NO
NZ_AP026763.1_1020217-1057654	NZ_AP025484.1_616836-651477	73.163	YES
NZ_CP010812.1_1667241-1713089	NZ_AP025484.1_616836-651477	15.8808	NO
NZ_CP010883.1_813924-849189	NZ_AP025484.1_616836-651477	16.6354	NO
NZ_CP013307.1_2386308-2419056	NZ_AP025484.1_616836-651477	11.0855	NO
NZ_CP013313.1_596610-630595	NZ_AP025484.1_616836-651477	10.8769	NO
NZ_CP016324.1_277611-310359	NZ_AP025484.1_616836-651477	11.0855	NO
NZ_CP016351.1_2299631-2337417	NZ_AP025484.1_616836-651477	77.6637	YES
NZ_CP016383.1_2340174-2375146	NZ_AP025484.1_616836-651477	13.5896	NO
NZ_CP016383.1_242304-276581	NZ_AP025484.1_616836-651477	13.2239	NO
NZ_CP020077.1_689530-729398	NZ_AP025484.1_616836-651477	13.5137	NO
NZ_CP033145.1_515296-549514	NZ_AP025484.1_616836-651477	94.5546	YES
NZ_CP034290.1_718984-754786	NZ_AP025484.1_616836-651477	65.7322	YES
NZ_CP034295.1_721840-757642	NZ_AP025484.1_616836-651477	65.7322	YES
NZ_CP041202.1_1021538-1057964	NZ_AP025484.1_616836-651477	95.989	YES
NZ_CP045700.1_289994-322470	NZ_AP025484.1_616836-651477	8.54293	NO
NZ_CP045700.1_744120-777358	NZ_AP025484.1_616836-651477	8.41631	NO
NZ_CP045719.1_692526-725145	NZ_AP025484.1_616836-651477	11.0855	NO
NZ_CP045719.1_767092-801187	NZ_AP025484.1_616836-651477	10.9451	NO
NZ_CP046744.1_2515173-2547921	NZ_AP025484.1_616836-651477	11.0855	NO
NZ_CP046750.1_780742-815154	NZ_AP025484.1_616836-651477	96.1063	YES
NZ_CP046787.1_1193793-1227993	NZ_AP025484.1_616836-651477	13.5137	NO
NZ_CP046791.1_1887148-1929875	NZ_AP025484.1_616836-651477	65.7322	YES
NZ_CP046824.1_489536-523418	NZ_AP025484.1_616836-651477	96.1063	YES
NZ_CP046825.1_1011161-1047090	NZ_AP025484.1_616836-651477	13.4392	NO
NZ_CP047986.1_1480276-1513709	NZ_AP025484.1_616836-651477	13.7461	NO
NZ_CP064038.1_1011299-1050761	NZ_AP025484.1_616836-651477	57.0856	YES
NZ_CP064042.1_344139-383598	NZ_AP025484.1_616836-651477	56.8664	YES
NZ_CP073273.1_1957229-1990247	NZ_AP025484.1_616836-651477	13.7461	NO
NZ_CP082317.1_1545315-1580329	NZ_AP025484.1_616836-651477	13.5896	NO
NZ_CP090387.1_1874499-1907982	NZ_AP025484.1_616836-651477	13.7461	NO
NZ_CP091976.1_1653843-1681039	NZ_AP025484.1_616836-651477	6.348	NO
NZ_CP092588.1_704036-736430	NZ_AP025484.1_616836-651477	16.7281	NO
NZ_CP097294.1_182156-217142	NZ_AP025484.1_616836-651477	13.8268	NO
NZ_CP097874.1_228674-264995	NZ_AP025484.1_616836-651477	62.0978	YES
NZ_CP117989.1_1839097-1872338	NZ_AP025484.1_616836-651477	13.9934	NO
NZ_CP118597.1_2067295-2100556	NZ_AP025484.1_616836-651477	89.9686	YES
NZ_CP128204.1_608753-644972	NZ_AP025484.1_616836-651477	66.955	YES
NZ_LT897798.1_108313-142361	NZ_AP025484.1_616836-651477	13.6671	NO
Vibrio~phage~martha~12B12	NZ_AP025484.1_616836-651477	16.7281	NO
phiCAIM148	NZ_AP025484.1_616836-651477	92.7454	YES
phiCAIM463	NZ_AP025484.1_616836-651477	14.0794	NO
phiFDAARGOS107	NZ_AP025484.1_616836-651477	89.9686	YES
NZ_AP026764.1_761876-798516	NZ_AP025492.1_2539002-2574470	86.3849	YES
NZ_CP009983.1_1209309-1245640	NZ_AP025492.1_2539002-2574470	48.7684	YES
NZ_CP010883.1_1126202-1164235	NZ_AP025492.1_2539002-2574470	71.4271	YES
NZ_CP011406.1_1151065-1187728	NZ_AP025492.1_2539002-2574470	65.2295	YES
NZ_CP013827.1_1209292-1245623	NZ_AP025492.1_2539002-2574470	48.7684	YES
NZ_CP015864.1_1184846-1223300	NZ_AP025492.1_2539002-2574470	48.9961	YES
NZ_CP016347.1_2228946-2262705	NZ_AP025492.1_2539002-2574470	57.7509	YES
NZ_CP016349.1_2391460-2423831	NZ_AP025492.1_2539002-2574470	55.0364	YES
NZ_CP033577.1_2973383-3007330	NZ_AP025492.1_2539002-2574470	91.3738	YES
NZ_CP042452.1_1518686-1549113	NZ_AP025492.1_2539002-2574470	85.0353	YES
NZ_CP044206.1_1892324-1930540	NZ_AP025492.1_2539002-2574470	54.7976	YES
NZ_CP046762.1_671912-710590	NZ_AP025492.1_2539002-2574470	58.5635	YES
NZ_CP046772.1_2415490-2450537	NZ_AP025492.1_2539002-2574470	83.6317	YES
NZ_CP046803.1_1271368-1308802	NZ_AP025492.1_2539002-2574470	44.742	YES
NZ_CP046814.1_2594778-2627517	NZ_AP025492.1_2539002-2574470	54.4015	YES
NZ_CP050465.1_1008634-1046869	NZ_AP025492.1_2539002-2574470	44.742	YES
NZ_CP050465.1_1104632-1139572	NZ_AP025492.1_2539002-2574470	67.625	YES
NZ_CP050468.1_302467-339988	NZ_AP025492.1_2539002-2574470	44.742	YES
NZ_CP050471.1_800883-834087	NZ_AP025492.1_2539002-2574470	71.0773	YES
NZ_CP050471.1_891616-924551	NZ_AP025492.1_2539002-2574470	49.9736	YES
NZ_CP051101.1_1540962-1574830	NZ_AP025492.1_2539002-2574470	48.7684	YES
NZ_CP060386.1_1148849-1183318	NZ_AP025492.1_2539002-2574470	63.8814	YES
NZ_CP065151.1_209231-251852	NZ_AP025492.1_2539002-2574470	61.6323	YES
NZ_CP065227.1_1436749-1473999	NZ_AP025492.1_2539002-2574470	59.9032	YES
NZ_CP066156.1_2220074-2251250	NZ_AP025492.1_2539002-2574470	98.4023	YES
NZ_CP071842.1_1026629-1060975	NZ_AP025492.1_2539002-2574470	78.0711	YES
NZ_CP076643.1_1635103-1674423	NZ_AP025492.1_2539002-2574470	52.2406	YES
NZ_CP079859.1_1268811-1301092	NZ_AP025492.1_2539002-2574470	67.9655	YES
NZ_CP082313.1_955907-986673	NZ_AP025492.1_2539002-2574470	76.0708	YES
NZ_CP082319.1_2286673-2320505	NZ_AP025492.1_2539002-2574470	57.7509	YES
NZ_CP090614.1_2519197-2554320	NZ_AP025492.1_2539002-2574470	111.911	YES
NZ_CP097294.1_1030959-1075184	NZ_AP025492.1_2539002-2574470	58.0755	YES
NZ_CP117994.1_2211000-2244863	NZ_AP025492.1_2539002-2574470	57.4397	YES
NZ_CP118529.1_182575-214418	NZ_AP025492.1_2539002-2574470	50.7891	YES
NZ_CP118591.1_2242522-2274436	NZ_AP025492.1_2539002-2574470	54.1006	YES
Vibrio~phage~1.202.O._10N.222.45.E8	NZ_AP025492.1_2539002-2574470	65.2295	YES
Vibrio~phage~PV94	NZ_AP025492.1_2539002-2574470	42.1816	YES
Vibrio~phage~Valm-yong1	NZ_AP025492.1_2539002-2574470	98.8049	YES
phiM1400197	NZ_AP025492.1_2539002-2574470	51.0796	YES
phiM1400480	NZ_AP025492.1_2539002-2574470	51.0796	YES
NZ_CP010812.1_1667241-1713089	NZ_AP026763.1_1020217-1057654	10.1078	NO
NZ_CP010883.1_813924-849189	NZ_AP026763.1_1020217-1057654	10.6988	NO
NZ_CP013307.1_2386308-2419056	NZ_AP026763.1_1020217-1057654	13.3865	NO
NZ_CP013313.1_596610-630595	NZ_AP026763.1_1020217-1057654	13.1494	NO
NZ_CP016324.1_277611-310359	NZ_AP026763.1_1020217-1057654	13.3865	NO
NZ_CP016351.1_2299631-2337417	NZ_AP026763.1_1020217-1057654	120.878	YES
NZ_CP016383.1_2340174-2375146	NZ_AP026763.1_1020217-1057654	15.8736	NO
NZ_CP016383.1_242304-276581	NZ_AP026763.1_1020217-1057654	15.4632	NO
NZ_CP020077.1_689530-729398	NZ_AP026763.1_1020217-1057654	15.7884	NO
NZ_CP033145.1_515296-549514	NZ_AP026763.1_1020217-1057654	113.318	YES
NZ_CP034290.1_718984-754786	NZ_AP026763.1_1020217-1057654	64.1799	YES
NZ_CP034295.1_721840-757642	NZ_AP026763.1_1020217-1057654	64.1799	YES
NZ_CP041202.1_1021538-1057964	NZ_AP026763.1_1020217-1057654	109.861	YES
NZ_CP045700.1_289994-322470	NZ_AP026763.1_1020217-1057654	8.20866	NO
NZ_CP045700.1_744120-777358	NZ_AP026763.1_1020217-1057654	8.08208	NO
NZ_CP045719.1_692526-725145	NZ_AP026763.1_1020217-1057654	13.3865	NO
NZ_CP045719.1_767092-801187	NZ_AP026763.1_1020217-1057654	13.2268	NO
NZ_CP046744.1_2515173-2547921	NZ_AP026763.1_1020217-1057654	13.3865	NO
NZ_CP046750.1_780742-815154	NZ_AP026763.1_1020217-1057654	85.6673	YES
NZ_CP046787.1_1193793-1227993	NZ_AP026763.1_1020217-1057654	15.7884	NO
NZ_CP046791.1_1887148-1929875	NZ_AP026763.1_1020217-1057654	57.1383	YES
NZ_CP046824.1_489536-523418	NZ_AP026763.1_1020217-1057654	85.6673	YES
NZ_CP046825.1_1011161-1047090	NZ_AP026763.1_1020217-1057654	12.999	NO
NZ_CP047986.1_1480276-1513709	NZ_AP026763.1_1020217-1057654	13.3058	NO
NZ_CP064038.1_1011299-1050761	NZ_AP026763.1_1020217-1057654	66.0831	YES
NZ_CP064042.1_344139-383598	NZ_AP026763.1_1020217-1057654	65.825	YES
NZ_CP073273.1_1957229-1990247	NZ_AP026763.1_1020217-1057654	13.3058	NO
NZ_CP082317.1_1545315-1580329	NZ_AP026763.1_1020217-1057654	13.1494	NO
NZ_CP090387.1_1874499-1907982	NZ_AP026763.1_1020217-1057654	13.3058	NO
NZ_CP091976.1_1653843-1681039	NZ_AP026763.1_1020217-1057654	8.69884	NO
NZ_CP092588.1_704036-736430	NZ_AP026763.1_1020217-1057654	13.4689	NO
NZ_CP097294.1_182156-217142	NZ_AP026763.1_1020217-1057654	8.08208	NO
NZ_CP097874.1_228674-264995	NZ_AP026763.1_1020217-1057654	64.1799	YES
NZ_CP117989.1_1839097-1872338	NZ_AP026763.1_1020217-1057654	13.553	NO
NZ_CP118597.1_2067295-2100556	NZ_AP026763.1_1020217-1057654	54.4465	YES
NZ_CP128204.1_608753-644972	NZ_AP026763.1_1020217-1057654	58.2244	YES
NZ_LT897798.1_108313-142361	NZ_AP026763.1_1020217-1057654	15.9606	NO
Vibrio~phage~martha~12B12	NZ_AP026763.1_1020217-1057654	8.14471	NO
phiCAIM148	NZ_AP026763.1_1020217-1057654	53.6911	YES
phiCAIM463	NZ_AP026763.1_1020217-1057654	10.9207	NO
phiFDAARGOS107	NZ_AP026763.1_1020217-1057654	51.0023	YES
NZ_CP009983.1_1209309-1245640	NZ_AP026764.1_761876-798516	54.9433	YES
NZ_CP010883.1_1126202-1164235	NZ_AP026764.1_761876-798516	78.0316	YES
NZ_CP011406.1_1151065-1187728	NZ_AP026764.1_761876-798516	71.9039	YES
NZ_CP013827.1_1209292-1245623	NZ_AP026764.1_761876-798516	54.9433	YES
NZ_CP015864.1_1184846-1223300	NZ_AP026764.1_761876-798516	55.202	YES
NZ_CP016347.1_2228946-2262705	NZ_AP026764.1_761876-798516	71.9039	YES
NZ_CP016349.1_2391460-2423831	NZ_AP026764.1_761876-798516	69.298	YES
NZ_CP033577.1_2973383-3007330	NZ_AP026764.1_761876-798516	81.948	YES
NZ_CP042452.1_1518686-1549113	NZ_AP026764.1_761876-798516	83.7838	YES
NZ_CP044206.1_1892324-1930540	NZ_AP026764.1_761876-798516	57.4406	YES
NZ_CP046762.1_671912-710590	NZ_AP026764.1_761876-798516	64.7987	YES
NZ_CP046772.1_2415490-2450537	NZ_AP026764.1_761876-798516	90.4552	YES
NZ_CP046803.1_1271368-1308802	NZ_AP026764.1_761876-798516	57.6877	YES
NZ_CP046814.1_2594778-2627517	NZ_AP026764.1_761876-798516	68.4635	YES
NZ_CP050465.1_1008634-1046869	NZ_AP026764.1_761876-798516	54.2078	YES
NZ_CP050465.1_1104632-1139572	NZ_AP026764.1_761876-798516	81.948	YES
NZ_CP050468.1_302467-339988	NZ_AP026764.1_761876-798516	54.2078	YES
NZ_CP050471.1_800883-834087	NZ_AP026764.1_761876-798516	85.4847	YES
NZ_CP050471.1_891616-924551	NZ_AP026764.1_761876-798516	56.3161	YES
NZ_CP051101.1_1540962-1574830	NZ_AP026764.1_761876-798516	51.4691	YES
NZ_CP060386.1_1148849-1183318	NZ_AP026764.1_761876-798516	78.0316	YES
NZ_CP065151.1_209231-251852	NZ_AP026764.1_761876-798516	64.2518	YES
NZ_CP065227.1_1436749-1473999	NZ_AP026764.1_761876-798516	66.306	YES
NZ_CP066156.1_2220074-2251250	NZ_AP026764.1_761876-798516	76.2462	YES
NZ_CP071842.1_1026629-1060975	NZ_AP026764.1_761876-798516	92.6448	YES
NZ_CP076643.1_1635103-1674423	NZ_AP026764.1_761876-798516	54.9433	YES
NZ_CP079859.1_1268811-1301092	NZ_AP026764.1_761876-798516	63.2702	YES
NZ_CP082313.1_955907-986673	NZ_AP026764.1_761876-798516	82.8293	YES
NZ_CP082319.1_2286673-2320505	NZ_AP026764.1_761876-798516	71.9039	YES
NZ_CP090614.1_2519197-2554320	NZ_AP026764.1_761876-798516	97.2251	YES
NZ_CP097294.1_1030959-1075184	NZ_AP026764.1_761876-798516	60.7009	YES
NZ_CP117994.1_2211000-2244863	NZ_AP026764.1_761876-798516	71.501	YES
NZ_CP118529.1_182575-214418	NZ_AP026764.1_761876-798516	57.2503	YES
NZ_CP118591.1_2242522-2274436	NZ_AP026764.1_761876-798516	60.5842	YES
Vibrio~phage~1.202.O._10N.222.45.E8	NZ_AP026764.1_761876-798516	64.298	YES
Vibrio~phage~PV94	NZ_AP026764.1_761876-798516	48.2739	YES
Vibrio~phage~Valm-yong1	NZ_AP026764.1_761876-798516	93.1045	YES
phiM1400197	NZ_AP026764.1_761876-798516	57.5842	YES
phiM1400480	NZ_AP026764.1_761876-798516	57.5842	YES
NZ_CP010883.1_1126202-1164235	NZ_CP009983.1_1209309-1245640	48.5208	YES
NZ_CP011406.1_1151065-1187728	NZ_CP009983.1_1209309-1245640	39.3059	YES
NZ_CP013827.1_1209292-1245623	NZ_CP009983.1_1209309-1245640	151.636	YES
NZ_CP015864.1_1184846-1223300	NZ_CP009983.1_1209309-1245640	65.6767	YES
NZ_CP016347.1_2228946-2262705	NZ_CP009983.1_1209309-1245640	64.0058	YES
NZ_CP016349.1_2391460-2423831	NZ_CP009983.1_1209309-1245640	61.3823	YES
NZ_CP033577.1_2973383-3007330	NZ_CP009983.1_1209309-1245640	32.0327	YES
NZ_CP042452.1_1518686-1549113	NZ_CP009983.1_1209309-1245640	60.309	YES
NZ_CP044206.1_1892324-1930540	NZ_CP009983.1_1209309-1245640	40.408	YES
NZ_CP046762.1_671912-710590	NZ_CP009983.1_1209309-1245640	138.852	YES
NZ_CP046772.1_2415490-2450537	NZ_CP009983.1_1209309-1245640	52.2406	YES
NZ_CP046803.1_1271368-1308802	NZ_CP009983.1_1209309-1245640	31.0912	YES
NZ_CP046814.1_2594778-2627517	NZ_CP009983.1_1209309-1245640	75.8984	YES
NZ_CP050465.1_1008634-1046869	NZ_CP009983.1_1209309-1245640	60.9257	YES
NZ_CP050465.1_1104632-1139572	NZ_CP009983.1_1209309-1245640	48.5208	YES
NZ_CP050468.1_302467-339988	NZ_CP009983.1_1209309-1245640	60.9257	YES
NZ_CP050471.1_800883-834087	NZ_CP009983.1_1209309-1245640	51.7189	YES
NZ_CP050471.1_891616-924551	NZ_CP009983.1_1209309-1245640	67.0182	YES
NZ_CP051101.1_1540962-1574830	NZ_CP009983.1_1209309-1245640	31.5448	YES
NZ_CP060386.1_1148849-1183318	NZ_CP009983.1_1209309-1245640	59.044	YES
NZ_CP065151.1_209231-251852	NZ_CP009983.1_1209309-1245640	63.9419	YES
NZ_CP065227.1_1436749-1473999	NZ_CP009983.1_1209309-1245640	65.9961	YES
NZ_CP066156.1_2220074-2251250	NZ_CP009983.1_1209309-1245640	46.3473	YES
NZ_CP071842.1_1026629-1060975	NZ_CP009983.1_1209309-1245640	54.6846	YES
NZ_CP076643.1_1635103-1674423	NZ_CP009983.1_1209309-1245640	28.4465	YES
NZ_CP079859.1_1268811-1301092	NZ_CP009983.1_1209309-1245640	35.4098	YES
NZ_CP082313.1_955907-986673	NZ_CP009983.1_1209309-1245640	52.5135	YES
NZ_CP082319.1_2286673-2320505	NZ_CP009983.1_1209309-1245640	64.0058	YES
NZ_CP090614.1_2519197-2554320	NZ_CP009983.1_1209309-1245640	48.0462	YES
NZ_CP097294.1_1030959-1075184	NZ_CP009983.1_1209309-1245640	67.5245	YES
NZ_CP117994.1_2211000-2244863	NZ_CP009983.1_1209309-1245640	63.6512	YES
NZ_CP118529.1_182575-214418	NZ_CP009983.1_1209309-1245640	26.5749	YES
NZ_CP118591.1_2242522-2274436	NZ_CP009983.1_1209309-1245640	26.4142	YES
Vibrio~phage~1.202.O._10N.222.45.E8	NZ_CP009983.1_1209309-1245640	49.5583	YES
Vibrio~phage~PV94	NZ_CP009983.1_1209309-1245640	22.5367	YES
Vibrio~phage~Valm-yong1	NZ_CP009983.1_1209309-1245640	65.6767	YES
phiM1400197	NZ_CP009983.1_1209309-1245640	29.9091	YES
phiM1400480	NZ_CP009983.1_1209309-1245640	29.9091	YES
NZ_CP010883.1_813924-849189	NZ_CP010812.1_1667241-1713089	97.8218	YES
NZ_CP013307.1_2386308-2419056	NZ_CP010812.1_1667241-1713089	135.325	YES
NZ_CP013313.1_596610-630595	NZ_CP010812.1_1667241-1713089	133.123	YES
NZ_CP016324.1_277611-310359	NZ_CP010812.1_1667241-1713089	135.325	YES
NZ_CP016351.1_2299631-2337417	NZ_CP010812.1_1667241-1713089	12.8847	NO
NZ_CP016383.1_2340174-2375146	NZ_CP010812.1_1667241-1713089	141.984	YES
NZ_CP016383.1_242304-276581	NZ_CP010812.1_1667241-1713089	138.549	YES
NZ_CP020077.1_689530-729398	NZ_CP010812.1_1667241-1713089	103.743	YES
NZ_CP033145.1_515296-549514	NZ_CP010812.1_1667241-1713089	15.7771	NO
NZ_CP034290.1_718984-754786	NZ_CP010812.1_1667241-1713089	32.5849	NO
NZ_CP034295.1_721840-757642	NZ_CP010812.1_1667241-1713089	32.5849	NO
NZ_CP041202.1_1021538-1057964	NZ_CP010812.1_1667241-1713089	20.6802	NO
NZ_CP045700.1_289994-322470	NZ_CP010812.1_1667241-1713089	91.0276	YES
NZ_CP045700.1_744120-777358	NZ_CP010812.1_1667241-1713089	90.1383	YES
NZ_CP045719.1_692526-725145	NZ_CP010812.1_1667241-1713089	130.88	YES
NZ_CP045719.1_767092-801187	NZ_CP010812.1_1667241-1713089	129.465	YES
NZ_CP046744.1_2515173-2547921	NZ_CP010812.1_1667241-1713089	135.325	YES
NZ_CP046750.1_780742-815154	NZ_CP010812.1_1667241-1713089	8.04898	NO
NZ_CP046787.1_1193793-1227993	NZ_CP010812.1_1667241-1713089	107.674	YES
NZ_CP046791.1_1887148-1929875	NZ_CP010812.1_1667241-1713089	35.6283	NO
NZ_CP046824.1_489536-523418	NZ_CP010812.1_1667241-1713089	8.04898	NO
NZ_CP046825.1_1011161-1047090	NZ_CP010812.1_1667241-1713089	140.521	YES
NZ_CP047986.1_1480276-1513709	NZ_CP010812.1_1667241-1713089	113.269	YES
NZ_CP064038.1_1011299-1050761	NZ_CP010812.1_1667241-1713089	31.679	NO
NZ_CP064042.1_344139-383598	NZ_CP010812.1_1667241-1713089	34.5032	NO
NZ_CP073273.1_1957229-1990247	NZ_CP010812.1_1667241-1713089	113.269	YES
NZ_CP082317.1_1545315-1580329	NZ_CP010812.1_1667241-1713089	104.212	YES
NZ_CP090387.1_1874499-1907982	NZ_CP010812.1_1667241-1713089	134.555	YES
NZ_CP091976.1_1653843-1681039	NZ_CP010812.1_1667241-1713089	90.7124	YES
NZ_CP092588.1_704036-736430	NZ_CP010812.1_1667241-1713089	118.639	YES
NZ_CP097294.1_182156-217142	NZ_CP010812.1_1667241-1713089	97.8218	YES
NZ_CP097874.1_228674-264995	NZ_CP010812.1_1667241-1713089	38.7188	NO
NZ_CP117989.1_1839097-1872338	NZ_CP010812.1_1667241-1713089	102.786	YES
NZ_CP118597.1_2067295-2100556	NZ_CP010812.1_1667241-1713089	24.1401	NO
NZ_CP128204.1_608753-644972	NZ_CP010812.1_1667241-1713089	39.504	NO
NZ_LT897798.1_108313-142361	NZ_CP010812.1_1667241-1713089	142.77	YES
Vibrio~phage~martha~12B12	NZ_CP010812.1_1667241-1713089	114.449	YES
phiCAIM148	NZ_CP010812.1_1667241-1713089	29.5896	NO
phiCAIM463	NZ_CP010812.1_1667241-1713089	99.3334	YES
phiFDAARGOS107	NZ_CP010812.1_1667241-1713089	24.1401	NO
NZ_CP011406.1_1151065-1187728	NZ_CP010883.1_1126202-1164235	110.691	YES
NZ_CP013827.1_1209292-1245623	NZ_CP010883.1_1126202-1164235	48.5208	YES
NZ_CP015864.1_1184846-1223300	NZ_CP010883.1_1126202-1164235	52.2188	YES
NZ_CP016347.1_2228946-2262705	NZ_CP010883.1_1126202-1164235	72.5925	YES
NZ_CP016349.1_2391460-2423831	NZ_CP010883.1_1126202-1164235	69.947	YES
NZ_CP033577.1_2973383-3007330	NZ_CP010883.1_1126202-1164235	63.5612	YES
NZ_CP042452.1_1518686-1549113	NZ_CP010883.1_1126202-1164235	80.5317	YES
NZ_CP044206.1_1892324-1930540	NZ_CP010883.1_1126202-1164235	80.119	YES
NZ_CP046762.1_671912-710590	NZ_CP010883.1_1126202-1164235	58.2626	YES
NZ_CP046772.1_2415490-2450537	NZ_CP010883.1_1126202-1164235	104.185	YES
NZ_CP046803.1_1271368-1308802	NZ_CP010883.1_1126202-1164235	54.748	YES
NZ_CP046814.1_2594778-2627517	NZ_CP010883.1_1126202-1164235	61.5036	YES
NZ_CP050465.1_1008634-1046869	NZ_CP010883.1_1126202-1164235	47.8722	YES
NZ_CP050465.1_1104632-1139572	NZ_CP010883.1_1126202-1164235	78.805	YES
NZ_CP050468.1_302467-339988	NZ_CP010883.1_1126202-1164235	47.8722	YES
NZ_CP050471.1_800883-834087	NZ_CP010883.1_1126202-1164235	74.5341	YES
NZ_CP050471.1_891616-924551	NZ_CP010883.1_1126202-1164235	53.2633	YES
NZ_CP051101.1_1540962-1574830	NZ_CP010883.1_1126202-1164235	48.5208	YES
NZ_CP060386.1_1148849-1183318	NZ_CP010883.1_1126202-1164235	90.8872	YES
NZ_CP065151.1_209231-251852	NZ_CP010883.1_1126202-1164235	57.7746	YES
NZ_CP065227.1_1436749-1473999	NZ_CP010883.1_1126202-1164235	48.9824	YES
NZ_CP066156.1_2220074-2251250	NZ_CP010883.1_1126202-1164235	69.1126	YES
NZ_CP071842.1_1026629-1060975	NZ_CP010883.1_1126202-1164235	97.7701	YES
NZ_CP076643.1_1635103-1674423	NZ_CP010883.1_1126202-1164235	51.9759	YES
NZ_CP079859.1_1268811-1301092	NZ_CP010883.1_1126202-1164235	71.4271	YES
NZ_CP082313.1_955907-986673	NZ_CP010883.1_1126202-1164235	79.6351	YES
NZ_CP082319.1_2286673-2320505	NZ_CP010883.1_1126202-1164235	76.529	YES
NZ_CP090614.1_2519197-2554320	NZ_CP010883.1_1126202-1164235	74.1751	YES
NZ_CP097294.1_1030959-1075184	NZ_CP010883.1_1126202-1164235	47.4657	YES
NZ_CP117994.1_2211000-2244863	NZ_CP010883.1_1126202-1164235	76.0998	YES
NZ_CP118529.1_182575-214418	NZ_CP010883.1_1126202-1164235	76.9761	YES
NZ_CP118591.1_2242522-2274436	NZ_CP010883.1_1126202-1164235	76.529	YES
Vibrio~phage~1.202.O._10N.222.45.E8	NZ_CP010883.1_1126202-1164235	46.7424	YES
Vibrio~phage~PV94	NZ_CP010883.1_1126202-1164235	52.2188	YES
Vibrio~phage~Valm-yong1	NZ_CP010883.1_1126202-1164235	74.1751	YES
phiM1400197	NZ_CP010883.1_1126202-1164235	81.5075	YES
phiM1400480	NZ_CP010883.1_1126202-1164235	81.5075	YES
NZ_CP013307.1_2386308-2419056	NZ_CP010883.1_813924-849189	101.565	YES
NZ_CP013313.1_596610-630595	NZ_CP010883.1_813924-849189	104.239	YES
NZ_CP016324.1_277611-310359	NZ_CP010883.1_813924-849189	101.565	YES
NZ_CP016351.1_2299631-2337417	NZ_CP010883.1_813924-849189	10.8483	NO
NZ_CP016383.1_2340174-2375146	NZ_CP010883.1_813924-849189	104.239	YES
NZ_CP016383.1_242304-276581	NZ_CP010883.1_813924-849189	102.13	YES
NZ_CP020077.1_689530-729398	NZ_CP010883.1_813924-849189	138.307	YES
NZ_CP033145.1_515296-549514	NZ_CP010883.1_813924-849189	19.3919	NO
NZ_CP034290.1_718984-754786	NZ_CP010883.1_813924-849189	50.0681	NO
NZ_CP034295.1_721840-757642	NZ_CP010883.1_813924-849189	50.0681	NO
NZ_CP041202.1_1021538-1057964	NZ_CP010883.1_813924-849189	24.5146	NO
NZ_CP045700.1_289994-322470	NZ_CP010883.1_813924-849189	90.4543	YES
NZ_CP045700.1_744120-777358	NZ_CP010883.1_813924-849189	89.6106	YES
NZ_CP045719.1_692526-725145	NZ_CP010883.1_813924-849189	101.565	YES
NZ_CP045719.1_767092-801187	NZ_CP010883.1_813924-849189	100.643	YES
NZ_CP046744.1_2515173-2547921	NZ_CP010883.1_813924-849189	101.565	YES
NZ_CP046750.1_780742-815154	NZ_CP010883.1_813924-849189	3.42272	NO
NZ_CP046787.1_1193793-1227993	NZ_CP010883.1_813924-849189	138.307	YES
NZ_CP046791.1_1887148-1929875	NZ_CP010883.1_813924-849189	37.0155	NO
NZ_CP046824.1_489536-523418	NZ_CP010883.1_813924-849189	5.94815	NO
NZ_CP046825.1_1011161-1047090	NZ_CP010883.1_813924-849189	111.523	YES
NZ_CP047986.1_1480276-1513709	NZ_CP010883.1_813924-849189	135.708	YES
NZ_CP064038.1_1011299-1050761	NZ_CP010883.1_813924-849189	36.0407	NO
NZ_CP064042.1_344139-383598	NZ_CP010883.1_813924-849189	35.8902	NO
NZ_CP073273.1_1957229-1990247	NZ_CP010883.1_813924-849189	117.81	YES
NZ_CP082317.1_1545315-1580329	NZ_CP010883.1_813924-849189	134.356	YES
NZ_CP090387.1_1874499-1907982	NZ_CP010883.1_813924-849189	109.321	YES
NZ_CP091976.1_1653843-1681039	NZ_CP010883.1_813924-849189	98.1369	YES
NZ_CP092588.1_704036-736430	NZ_CP010883.1_813924-849189	106.183	YES
NZ_CP097294.1_182156-217142	NZ_CP010883.1_813924-849189	118.389	YES
NZ_CP097874.1_228674-264995	NZ_CP010883.1_813924-849189	50.0681	NO
NZ_CP117989.1_1839097-1872338	NZ_CP010883.1_813924-849189	147.835	YES
NZ_CP118597.1_2067295-2100556	NZ_CP010883.1_813924-849189	44.0672	NO
NZ_CP128204.1_608753-644972	NZ_CP010883.1_813924-849189	40.9908	NO
NZ_LT897798.1_108313-142361	NZ_CP010883.1_813924-849189	108.819	YES
Vibrio~phage~martha~12B12	NZ_CP010883.1_813924-849189	110.381	YES
phiCAIM148	NZ_CP010883.1_813924-849189	50.0681	NO
phiCAIM463	NZ_CP010883.1_813924-849189	124.775	YES
phiFDAARGOS107	NZ_CP010883.1_813924-849189	44.0672	NO
NZ_CP013827.1_1209292-1245623	NZ_CP011406.1_1151065-1187728	39.3059	YES
NZ_CP015864.1_1184846-1223300	NZ_CP011406.1_1151065-1187728	42.8671	YES
NZ_CP016347.1_2228946-2262705	NZ_CP011406.1_1151065-1187728	70.1552	YES
NZ_CP016349.1_2391460-2423831	NZ_CP011406.1_1151065-1187728	63.4978	YES
NZ_CP033577.1_2973383-3007330	NZ_CP011406.1_1151065-1187728	53.8358	YES
NZ_CP042452.1_1518686-1549113	NZ_CP011406.1_1151065-1187728	70.1552	YES
NZ_CP044206.1_1892324-1930540	NZ_CP011406.1_1151065-1187728	74.1596	YES
NZ_CP046762.1_671912-710590	NZ_CP011406.1_1151065-1187728	48.9097	YES
NZ_CP046772.1_2415490-2450537	NZ_CP011406.1_1151065-1187728	93.4512	YES
NZ_CP046803.1_1271368-1308802	NZ_CP011406.1_1151065-1187728	52.3946	YES
NZ_CP046814.1_2594778-2627517	NZ_CP011406.1_1151065-1187728	55.247	YES
NZ_CP050465.1_1008634-1046869	NZ_CP011406.1_1151065-1187728	42.1013	YES
NZ_CP050465.1_1104632-1139572	NZ_CP011406.1_1151065-1187728	68.7199	YES
NZ_CP050468.1_302467-339988	NZ_CP011406.1_1151065-1187728	42.1013	YES
NZ_CP050471.1_800883-834087	NZ_CP011406.1_1151065-1187728	72.2427	YES
NZ_CP050471.1_891616-924551	NZ_CP011406.1_1151065-1187728	43.718	YES
NZ_CP051101.1_1540962-1574830	NZ_CP011406.1_1151065-1187728	46.0859	YES
NZ_CP060386.1_1148849-1183318	NZ_CP011406.1_1151065-1187728	76.529	YES
NZ_CP065151.1_209231-251852	NZ_CP011406.1_1151065-1187728	48.5032	YES
NZ_CP065227.1_1436749-1473999	NZ_CP011406.1_1151065-1187728	46.5176	YES
NZ_CP066156.1_2220074-2251250	NZ_CP011406.1_1151065-1187728	62.7688	YES
NZ_CP071842.1_1026629-1060975	NZ_CP011406.1_1151065-1187728	95.8298	YES
NZ_CP076643.1_1635103-1674423	NZ_CP011406.1_1151065-1187728	49.5583	YES
NZ_CP079859.1_1268811-1301092	NZ_CP011406.1_1151065-1187728	61.4602	YES
NZ_CP082313.1_955907-986673	NZ_CP011406.1_1151065-1187728	65.5605	YES
NZ_CP082319.1_2286673-2320505	NZ_CP011406.1_1151065-1187728	66.2575	YES
NZ_CP090614.1_2519197-2554320	NZ_CP011406.1_1151065-1187728	68.0708	YES
NZ_CP097294.1_1030959-1075184	NZ_CP011406.1_1151065-1187728	38.4457	YES
NZ_CP117994.1_2211000-2244863	NZ_CP011406.1_1151065-1187728	65.9028	YES
NZ_CP118529.1_182575-214418	NZ_CP011406.1_1151065-1187728	78.6002	YES
NZ_CP118591.1_2242522-2274436	NZ_CP011406.1_1151065-1187728	78.1531	YES
Vibrio~phage~1.202.O._10N.222.45.E8	NZ_CP011406.1_1151065-1187728	40.7121	YES
Vibrio~phage~PV94	NZ_CP011406.1_1151065-1187728	49.7861	YES
Vibrio~phage~Valm-yong1	NZ_CP011406.1_1151065-1187728	68.0708	YES
phiM1400197	NZ_CP011406.1_1151065-1187728	79.0668	YES
phiM1400480	NZ_CP011406.1_1151065-1187728	79.0668	YES
NZ_CP013313.1_596610-630595	NZ_CP013307.1_2386308-2419056	163.816	YES
NZ_CP016324.1_277611-310359	NZ_CP013307.1_2386308-2419056	185.531	YES
NZ_CP016351.1_2299631-2337417	NZ_CP013307.1_2386308-2419056	10.8483	NO
NZ_CP016383.1_2340174-2375146	NZ_CP013307.1_2386308-2419056	148.523	YES
NZ_CP016383.1_242304-276581	NZ_CP013307.1_2386308-2419056	145.088	YES
NZ_CP020077.1_689530-729398	NZ_CP013307.1_2386308-2419056	99.7778	YES
NZ_CP033145.1_515296-549514	NZ_CP013307.1_2386308-2419056	13.7346	NO
NZ_CP034290.1_718984-754786	NZ_CP013307.1_2386308-2419056	33.8752	NO
NZ_CP034295.1_721840-757642	NZ_CP013307.1_2386308-2419056	33.8752	NO
NZ_CP041202.1_1021538-1057964	NZ_CP013307.1_2386308-2419056	13.2235	NO
NZ_CP045700.1_289994-322470	NZ_CP013307.1_2386308-2419056	86.5398	YES
NZ_CP045700.1_744120-777358	NZ_CP013307.1_2386308-2419056	85.7396	YES
NZ_CP045719.1_692526-725145	NZ_CP013307.1_2386308-2419056	151.018	YES
NZ_CP045719.1_767092-801187	NZ_CP013307.1_2386308-2419056	149.309	YES
NZ_CP046744.1_2515173-2547921	NZ_CP013307.1_2386308-2419056	185.531	YES
NZ_CP046750.1_780742-815154	NZ_CP013307.1_2386308-2419056	5.94815	NO
NZ_CP046787.1_1193793-1227993	NZ_CP013307.1_2386308-2419056	107.865	YES
NZ_CP046791.1_1887148-1929875	NZ_CP013307.1_2386308-2419056	27.7469	NO
NZ_CP046824.1_489536-523418	NZ_CP013307.1_2386308-2419056	5.94815	NO
NZ_CP046825.1_1011161-1047090	NZ_CP013307.1_2386308-2419056	137.665	YES
NZ_CP047986.1_1480276-1513709	NZ_CP013307.1_2386308-2419056	105.177	YES
NZ_CP064038.1_1011299-1050761	NZ_CP013307.1_2386308-2419056	26.9732	NO
NZ_CP064042.1_344139-383598	NZ_CP013307.1_2386308-2419056	26.8533	NO
NZ_CP073273.1_1957229-1990247	NZ_CP013307.1_2386308-2419056	109.321	YES
NZ_CP082317.1_1545315-1580329	NZ_CP013307.1_2386308-2419056	100.204	YES
NZ_CP090387.1_1874499-1907982	NZ_CP013307.1_2386308-2419056	145.214	YES
NZ_CP091976.1_1653843-1681039	NZ_CP013307.1_2386308-2419056	93.9504	YES
NZ_CP092588.1_704036-736430	NZ_CP013307.1_2386308-2419056	106.183	YES
NZ_CP097294.1_182156-217142	NZ_CP013307.1_2386308-2419056	101.565	YES
NZ_CP097874.1_228674-264995	NZ_CP013307.1_2386308-2419056	37.0155	NO
NZ_CP117989.1_1839097-1872338	NZ_CP013307.1_2386308-2419056	110.943	YES
NZ_CP118597.1_2067295-2100556	NZ_CP013307.1_2386308-2419056	22.1875	NO
NZ_CP128204.1_608753-644972	NZ_CP013307.1_2386308-2419056	31.4123	NO
NZ_LT897798.1_108313-142361	NZ_CP013307.1_2386308-2419056	149.309	YES
Vibrio~phage~martha~12B12	NZ_CP013307.1_2386308-2419056	102.051	YES
phiCAIM148	NZ_CP013307.1_2386308-2419056	27.7469	NO
phiCAIM463	NZ_CP013307.1_2386308-2419056	103.077	YES
phiFDAARGOS107	NZ_CP013307.1_2386308-2419056	22.1875	NO
NZ_CP016324.1_277611-310359	NZ_CP013313.1_596610-630595	163.816	YES
NZ_CP016351.1_2299631-2337417	NZ_CP013313.1_596610-630595	13.3195	NO
NZ_CP016383.1_2340174-2375146	NZ_CP013313.1_596610-630595	141.356	YES
NZ_CP016383.1_242304-276581	NZ_CP013313.1_596610-630595	138.096	YES
NZ_CP020077.1_689530-729398	NZ_CP013313.1_596610-630595	110.414	YES
NZ_CP033145.1_515296-549514	NZ_CP013313.1_596610-630595	13.4975	NO
NZ_CP034290.1_718984-754786	NZ_CP013313.1_596610-630595	33.4176	NO
NZ_CP034295.1_721840-757642	NZ_CP013313.1_596610-630595	33.4176	NO
NZ_CP041202.1_1021538-1057964	NZ_CP013313.1_596610-630595	15.6904	NO
NZ_CP045700.1_289994-322470	NZ_CP013313.1_596610-630595	89.2838	YES
NZ_CP045700.1_744120-777358	NZ_CP013313.1_596610-630595	88.4402	YES
NZ_CP045719.1_692526-725145	NZ_CP013313.1_596610-630595	158.563	YES
NZ_CP045719.1_767092-801187	NZ_CP013313.1_596610-630595	156.583	YES
NZ_CP046744.1_2515173-2547921	NZ_CP013313.1_596610-630595	163.816	YES
NZ_CP046750.1_780742-815154	NZ_CP013313.1_596610-630595	5.79507	NO
NZ_CP046787.1_1193793-1227993	NZ_CP013313.1_596610-630595	102.359	YES
NZ_CP046791.1_1887148-1929875	NZ_CP013313.1_596610-630595	30.3616	NO
NZ_CP046824.1_489536-523418	NZ_CP013313.1_596610-630595	8.38057	NO
NZ_CP046825.1_1011161-1047090	NZ_CP013313.1_596610-630595	149.253	YES
NZ_CP047986.1_1480276-1513709	NZ_CP013313.1_596610-630595	116.14	YES
NZ_CP064038.1_1011299-1050761	NZ_CP013313.1_596610-630595	29.5226	NO
NZ_CP064042.1_344139-383598	NZ_CP013313.1_596610-630595	29.3928	NO
NZ_CP073273.1_1957229-1990247	NZ_CP013313.1_596610-630595	116.14	YES
NZ_CP082317.1_1545315-1580329	NZ_CP013313.1_596610-630595	110.907	YES
NZ_CP090387.1_1874499-1907982	NZ_CP013313.1_596610-630595	162.694	YES
NZ_CP091976.1_1653843-1681039	NZ_CP013313.1_596610-630595	105.383	YES
NZ_CP092588.1_704036-736430	NZ_CP013313.1_596610-630595	117.32	YES
NZ_CP097294.1_182156-217142	NZ_CP013313.1_596610-630595	108.334	YES
NZ_CP097874.1_228674-264995	NZ_CP013313.1_596610-630595	36.5232	NO
NZ_CP117989.1_1839097-1872338	NZ_CP013313.1_596610-630595	109.436	YES
NZ_CP118597.1_2067295-2100556	NZ_CP013313.1_596610-630595	24.7949	NO
NZ_CP128204.1_608753-644972	NZ_CP013313.1_596610-630595	34.0958	NO
NZ_LT897798.1_108313-142361	NZ_CP013313.1_596610-630595	156.583	YES
Vibrio~phage~martha~12B12	NZ_CP013313.1_596610-630595	117.32	YES
phiCAIM148	NZ_CP013313.1_596610-630595	30.3616	NO
phiCAIM463	NZ_CP013313.1_596610-630595	101.715	YES
phiFDAARGOS107	NZ_CP013313.1_596610-630595	24.7949	NO
NZ_CP015864.1_1184846-1223300	NZ_CP013827.1_1209292-1245623	65.6767	YES
NZ_CP016347.1_2228946-2262705	NZ_CP013827.1_1209292-1245623	64.0058	YES
NZ_CP016349.1_2391460-2423831	NZ_CP013827.1_1209292-1245623	61.3823	YES
NZ_CP033577.1_2973383-3007330	NZ_CP013827.1_1209292-1245623	32.0327	YES
NZ_CP042452.1_1518686-1549113	NZ_CP013827.1_1209292-1245623	60.309	YES
NZ_CP044206.1_1892324-1930540	NZ_CP013827.1_1209292-1245623	40.408	YES
NZ_CP046762.1_671912-710590	NZ_CP013827.1_1209292-1245623	138.852	YES
NZ_CP046772.1_2415490-2450537	NZ_CP013827.1_1209292-1245623	52.2406	YES
NZ_CP046803.1_1271368-1308802	NZ_CP013827.1_1209292-1245623	31.0912	YES
NZ_CP046814.1_2594778-2627517	NZ_CP013827.1_1209292-1245623	75.8984	YES
NZ_CP050465.1_1008634-1046869	NZ_CP013827.1_1209292-1245623	60.9257	YES
NZ_CP050465.1_1104632-1139572	NZ_CP013827.1_1209292-1245623	48.5208	YES
NZ_CP050468.1_302467-339988	NZ_CP013827.1_1209292-1245623	60.9257	YES
NZ_CP050471.1_800883-834087	NZ_CP013827.1_1209292-1245623	51.7189	YES
NZ_CP050471.1_891616-924551	NZ_CP013827.1_1209292-1245623	67.0182	YES
NZ_CP051101.1_1540962-1574830	NZ_CP013827.1_1209292-1245623	31.5448	YES
NZ_CP060386.1_1148849-1183318	NZ_CP013827.1_1209292-1245623	59.044	YES
NZ_CP065151.1_209231-251852	NZ_CP013827.1_1209292-1245623	63.9419	YES
NZ_CP065227.1_1436749-1473999	NZ_CP013827.1_1209292-1245623	65.9961	YES
NZ_CP066156.1_2220074-2251250	NZ_CP013827.1_1209292-1245623	46.3473	YES
NZ_CP071842.1_1026629-1060975	NZ_CP013827.1_1209292-1245623	54.6846	YES
NZ_CP076643.1_1635103-1674423	NZ_CP013827.1_1209292-1245623	28.4465	YES
NZ_CP079859.1_1268811-1301092	NZ_CP013827.1_1209292-1245623	35.4098	YES
NZ_CP082313.1_955907-986673	NZ_CP013827.1_1209292-1245623	52.5135	YES
NZ_CP082319.1_2286673-2320505	NZ_CP013827.1_1209292-1245623	64.0058	YES
NZ_CP090614.1_2519197-2554320	NZ_CP013827.1_1209292-1245623	48.0462	YES
NZ_CP097294.1_1030959-1075184	NZ_CP013827.1_1209292-1245623	67.5245	YES
NZ_CP117994.1_2211000-2244863	NZ_CP013827.1_1209292-1245623	63.6512	YES
NZ_CP118529.1_182575-214418	NZ_CP013827.1_1209292-1245623	26.5749	YES
NZ_CP118591.1_2242522-2274436	NZ_CP013827.1_1209292-1245623	26.4142	YES
Vibrio~phage~1.202.O._10N.222.45.E8	NZ_CP013827.1_1209292-1245623	49.5583	YES
Vibrio~phage~PV94	NZ_CP013827.1_1209292-1245623	22.5367	YES
Vibrio~phage~Valm-yong1	NZ_CP013827.1_1209292-1245623	65.6767	YES
phiM1400197	NZ_CP013827.1_1209292-1245623	29.9091	YES
phiM1400480	NZ_CP013827.1_1209292-1245623	29.9091	YES
NZ_CP016347.1_2228946-2262705	NZ_CP015864.1_1184846-1223300	83.7838	YES
NZ_CP016349.1_2391460-2423831	NZ_CP015864.1_1184846-1223300	85.3872	YES
NZ_CP033577.1_2973383-3007330	NZ_CP015864.1_1184846-1223300	35.3959	YES
NZ_CP042452.1_1518686-1549113	NZ_CP015864.1_1184846-1223300	60.5842	YES
NZ_CP044206.1_1892324-1930540	NZ_CP015864.1_1184846-1223300	40.6067	YES
NZ_CP046762.1_671912-710590	NZ_CP015864.1_1184846-1223300	75.8524	YES
NZ_CP046772.1_2415490-2450537	NZ_CP015864.1_1184846-1223300	52.4836	YES
NZ_CP046803.1_1271368-1308802	NZ_CP015864.1_1184846-1223300	31.2498	YES
NZ_CP046814.1_2594778-2627517	NZ_CP015864.1_1184846-1223300	88.4226	YES
NZ_CP050465.1_1008634-1046869	NZ_CP015864.1_1184846-1223300	103.621	YES
NZ_CP050465.1_1104632-1139572	NZ_CP015864.1_1184846-1223300	52.2188	YES
NZ_CP050468.1_302467-339988	NZ_CP015864.1_1184846-1223300	107.843	YES
NZ_CP050471.1_800883-834087	NZ_CP015864.1_1184846-1223300	51.9618	YES
NZ_CP050471.1_891616-924551	NZ_CP015864.1_1184846-1223300	103.703	YES
NZ_CP051101.1_1540962-1574830	NZ_CP015864.1_1184846-1223300	34.8677	YES
NZ_CP060386.1_1148849-1183318	NZ_CP015864.1_1184846-1223300	55.7423	YES
NZ_CP065151.1_209231-251852	NZ_CP015864.1_1184846-1223300	64.2518	YES
NZ_CP065227.1_1436749-1473999	NZ_CP015864.1_1184846-1223300	66.306	YES
NZ_CP066156.1_2220074-2251250	NZ_CP015864.1_1184846-1223300	50.0668	YES
NZ_CP071842.1_1026629-1060975	NZ_CP015864.1_1184846-1223300	51.4691	YES
NZ_CP076643.1_1635103-1674423	NZ_CP015864.1_1184846-1223300	31.7033	YES
NZ_CP079859.1_1268811-1301092	NZ_CP015864.1_1184846-1223300	42.1816	YES
NZ_CP082313.1_955907-986673	NZ_CP015864.1_1184846-1223300	59.9307	YES
NZ_CP082319.1_2286673-2320505	NZ_CP015864.1_1184846-1223300	83.7838	YES
NZ_CP090614.1_2519197-2554320	NZ_CP015864.1_1184846-1223300	48.2739	YES
NZ_CP097294.1_1030959-1075184	NZ_CP015864.1_1184846-1223300	64.2518	YES
NZ_CP117994.1_2211000-2244863	NZ_CP015864.1_1184846-1223300	83.2966	YES
NZ_CP118529.1_182575-214418	NZ_CP015864.1_1184846-1223300	36.3784	YES
NZ_CP118591.1_2242522-2274436	NZ_CP015864.1_1184846-1223300	36.1702	YES
Vibrio~phage~1.202.O._10N.222.45.E8	NZ_CP015864.1_1184846-1223300	56.9282	YES
Vibrio~phage~PV94	NZ_CP015864.1_1184846-1223300	31.8619	YES
Vibrio~phage~Valm-yong1	NZ_CP015864.1_1184846-1223300	62.3388	YES
phiM1400197	NZ_CP015864.1_1184846-1223300	39.9485	YES
phiM1400480	NZ_CP015864.1_1184846-1223300	39.9485	YES
NZ_CP016351.1_2299631-2337417	NZ_CP016324.1_277611-310359	10.8483	NO
NZ_CP016383.1_2340174-2375146	NZ_CP016324.1_277611-310359	148.523	YES
NZ_CP016383.1_242304-276581	NZ_CP016324.1_277611-310359	145.088	YES
NZ_CP020077.1_689530-729398	NZ_CP016324.1_277611-310359	99.7778	YES
NZ_CP033145.1_515296-549514	NZ_CP016324.1_277611-310359	13.7346	NO
NZ_CP034290.1_718984-754786	NZ_CP016324.1_277611-310359	33.8752	NO
NZ_CP034295.1_721840-757642	NZ_CP016324.1_277611-310359	33.8752	NO
NZ_CP041202.1_1021538-1057964	NZ_CP016324.1_277611-310359	13.2235	NO
NZ_CP045700.1_289994-322470	NZ_CP016324.1_277611-310359	86.5398	YES
NZ_CP045700.1_744120-777358	NZ_CP016324.1_277611-310359	85.7396	YES
NZ_CP045719.1_692526-725145	NZ_CP016324.1_277611-310359	151.018	YES
NZ_CP045719.1_767092-801187	NZ_CP016324.1_277611-310359	149.309	YES
NZ_CP046744.1_2515173-2547921	NZ_CP016324.1_277611-310359	185.531	YES
NZ_CP046750.1_780742-815154	NZ_CP016324.1_277611-310359	5.94815	NO
NZ_CP046787.1_1193793-1227993	NZ_CP016324.1_277611-310359	107.865	YES
NZ_CP046791.1_1887148-1929875	NZ_CP016324.1_277611-310359	27.7469	NO
NZ_CP046824.1_489536-523418	NZ_CP016324.1_277611-310359	5.94815	NO
NZ_CP046825.1_1011161-1047090	NZ_CP016324.1_277611-310359	137.665	YES
NZ_CP047986.1_1480276-1513709	NZ_CP016324.1_277611-310359	105.177	YES
NZ_CP064038.1_1011299-1050761	NZ_CP016324.1_277611-310359	26.9732	NO
NZ_CP064042.1_344139-383598	NZ_CP016324.1_277611-310359	26.8533	NO
NZ_CP073273.1_1957229-1990247	NZ_CP016324.1_277611-310359	109.321	YES
NZ_CP082317.1_1545315-1580329	NZ_CP016324.1_277611-310359	100.204	YES
NZ_CP090387.1_1874499-1907982	NZ_CP016324.1_277611-310359	145.214	YES
NZ_CP091976.1_1653843-1681039	NZ_CP016324.1_277611-310359	93.9504	YES
NZ_CP092588.1_704036-736430	NZ_CP016324.1_277611-310359	106.183	YES
NZ_CP097294.1_182156-217142	NZ_CP016324.1_277611-310359	101.565	YES
NZ_CP097874.1_228674-264995	NZ_CP016324.1_277611-310359	37.0155	NO
NZ_CP117989.1_1839097-1872338	NZ_CP016324.1_277611-310359	110.943	YES
NZ_CP118597.1_2067295-2100556	NZ_CP016324.1_277611-310359	22.1875	NO
NZ_CP128204.1_608753-644972	NZ_CP016324.1_277611-310359	31.4123	NO
NZ_LT897798.1_108313-142361	NZ_CP016324.1_277611-310359	149.309	YES
Vibrio~phage~martha~12B12	NZ_CP016324.1_277611-310359	102.051	YES
phiCAIM148	NZ_CP016324.1_277611-310359	27.7469	NO
phiCAIM463	NZ_CP016324.1_277611-310359	103.077	YES
phiFDAARGOS107	NZ_CP016324.1_277611-310359	22.1875	NO
NZ_CP016349.1_2391460-2423831	NZ_CP016347.1_2228946-2262705	110.949	YES
NZ_CP033577.1_2973383-3007330	NZ_CP016347.1_2228946-2262705	46.7424	YES
NZ_CP042452.1_1518686-1549113	NZ_CP016347.1_2228946-2262705	66.2575	YES
NZ_CP044206.1_1892324-1930540	NZ_CP016347.1_2228946-2262705	55.7009	YES
NZ_CP046762.1_671912-710590	NZ_CP016347.1_2228946-2262705	74.4689	YES
NZ_CP046772.1_2415490-2450537	NZ_CP016347.1_2228946-2262705	72.9542	YES
NZ_CP046803.1_1271368-1308802	NZ_CP016347.1_2228946-2262705	45.4786	YES
NZ_CP046814.1_2594778-2627517	NZ_CP016347.1_2228946-2262705	100.098	YES
NZ_CP050465.1_1008634-1046869	NZ_CP016347.1_2228946-2262705	82.2987	YES
NZ_CP050465.1_1104632-1139572	NZ_CP016347.1_2228946-2262705	72.5925	YES
NZ_CP050468.1_302467-339988	NZ_CP016347.1_2228946-2262705	82.2987	YES
NZ_CP050471.1_800883-834087	NZ_CP016347.1_2228946-2262705	72.2427	YES
NZ_CP050471.1_891616-924551	NZ_CP016347.1_2228946-2262705	85.4843	YES
NZ_CP051101.1_1540962-1574830	NZ_CP016347.1_2228946-2262705	39.3059	YES
NZ_CP060386.1_1148849-1183318	NZ_CP016347.1_2228946-2262705	68.7199	YES
NZ_CP065151.1_209231-251852	NZ_CP016347.1_2228946-2262705	70.0683	YES
NZ_CP065227.1_1436749-1473999	NZ_CP016347.1_2228946-2262705	68.3903	YES
NZ_CP066156.1_2220074-2251250	NZ_CP016347.1_2228946-2262705	62.7688	YES
NZ_CP071842.1_1026629-1060975	NZ_CP016347.1_2228946-2262705	75.4514	YES
NZ_CP076643.1_1635103-1674423	NZ_CP016347.1_2228946-2262705	42.6684	YES
NZ_CP079859.1_1268811-1301092	NZ_CP016347.1_2228946-2262705	50.5084	YES
NZ_CP082313.1_955907-986673	NZ_CP016347.1_2228946-2262705	65.5605	YES
NZ_CP082319.1_2286673-2320505	NZ_CP016347.1_2228946-2262705	113.385	YES
NZ_CP090614.1_2519197-2554320	NZ_CP016347.1_2228946-2262705	60.5842	YES
NZ_CP097294.1_1030959-1075184	NZ_CP016347.1_2228946-2262705	59.0396	YES
NZ_CP117994.1_2211000-2244863	NZ_CP016347.1_2228946-2262705	112.655	YES
NZ_CP118529.1_182575-214418	NZ_CP016347.1_2228946-2262705	51.5791	YES
NZ_CP118591.1_2242522-2274436	NZ_CP016347.1_2228946-2262705	51.2984	YES
Vibrio~phage~1.202.O._10N.222.45.E8	NZ_CP016347.1_2228946-2262705	62.4244	YES
Vibrio~phage~PV94	NZ_CP016347.1_2228946-2262705	39.4908	YES
Vibrio~phage~Valm-yong1	NZ_CP016347.1_2228946-2262705	68.0708	YES
phiM1400197	NZ_CP016347.1_2228946-2262705	55.5587	YES
phiM1400480	NZ_CP016347.1_2228946-2262705	55.5587	YES
NZ_CP033577.1_2973383-3007330	NZ_CP016349.1_2391460-2423831	47.5538	YES
NZ_CP042452.1_1518686-1549113	NZ_CP016349.1_2391460-2423831	63.4978	YES
NZ_CP044206.1_1892324-1930540	NZ_CP016349.1_2391460-2423831	53.1113	YES
NZ_CP046762.1_671912-710590	NZ_CP016349.1_2391460-2423831	71.9577	YES
NZ_CP046772.1_2415490-2450537	NZ_CP016349.1_2391460-2423831	70.2875	YES
NZ_CP046803.1_1271368-1308802	NZ_CP016349.1_2391460-2423831	42.8546	YES
NZ_CP046814.1_2594778-2627517	NZ_CP016349.1_2391460-2423831	97.466	YES
NZ_CP050465.1_1008634-1046869	NZ_CP016349.1_2391460-2423831	83.902	YES
NZ_CP050465.1_1104632-1139572	NZ_CP016349.1_2391460-2423831	73.904	YES
NZ_CP050468.1_302467-339988	NZ_CP016349.1_2391460-2423831	83.902	YES
NZ_CP050471.1_800883-834087	NZ_CP016349.1_2391460-2423831	73.5542	YES
NZ_CP050471.1_891616-924551	NZ_CP016349.1_2391460-2423831	91.3991	YES
NZ_CP051101.1_1540962-1574830	NZ_CP016349.1_2391460-2423831	36.6432	YES
NZ_CP060386.1_1148849-1183318	NZ_CP016349.1_2391460-2423831	73.904	YES
NZ_CP065151.1_209231-251852	NZ_CP016349.1_2391460-2423831	67.5629	YES
NZ_CP065227.1_1436749-1473999	NZ_CP016349.1_2391460-2423831	61.9407	YES
NZ_CP066156.1_2220074-2251250	NZ_CP016349.1_2391460-2423831	56.1829	YES
NZ_CP071842.1_1026629-1060975	NZ_CP016349.1_2391460-2423831	72.887	YES
NZ_CP076643.1_1635103-1674423	NZ_CP016349.1_2391460-2423831	43.4217	YES
NZ_CP079859.1_1268811-1301092	NZ_CP016349.1_2391460-2423831	51.3805	YES
NZ_CP082313.1_955907-986673	NZ_CP016349.1_2391460-2423831	66.7085	YES
NZ_CP082319.1_2286673-2320505	NZ_CP016349.1_2391460-2423831	110.949	YES
NZ_CP090614.1_2519197-2554320	NZ_CP016349.1_2391460-2423831	54.2648	YES
NZ_CP097294.1_1030959-1075184	NZ_CP016349.1_2391460-2423831	56.4764	YES
NZ_CP117994.1_2211000-2244863	NZ_CP016349.1_2391460-2423831	110.269	YES
NZ_CP118529.1_182575-214418	NZ_CP016349.1_2391460-2423831	52.4513	YES
NZ_CP118591.1_2242522-2274436	NZ_CP016349.1_2391460-2423831	52.1705	YES
Vibrio~phage~1.202.O._10N.222.45.E8	NZ_CP016349.1_2391460-2423831	59.6572	YES
Vibrio~phage~PV94	NZ_CP016349.1_2391460-2423831	40.1887	YES
Vibrio~phage~Valm-yong1	NZ_CP016349.1_2391460-2423831	65.446	YES
phiM1400197	NZ_CP016349.1_2391460-2423831	56.4946	YES
phiM1400480	NZ_CP016349.1_2391460-2423831	56.4946	YES
NZ_CP016383.1_2340174-2375146	NZ_CP016351.1_2299631-2337417	10.6398	NO
NZ_CP016383.1_242304-276581	NZ_CP016351.1_2299631-2337417	10.3181	NO
NZ_CP020077.1_689530-729398	NZ_CP016351.1_2299631-2337417	13.2436	NO
NZ_CP033145.1_515296-549514	NZ_CP016351.1_2299631-2337417	114.465	YES
NZ_CP034290.1_718984-754786	NZ_CP016351.1_2299631-2337417	54.1878	YES
NZ_CP034295.1_721840-757642	NZ_CP016351.1_2299631-2337417	54.1878	YES
NZ_CP041202.1_1021538-1057964	NZ_CP016351.1_2299631-2337417	106.773	YES
NZ_CP045700.1_289994-322470	NZ_CP016351.1_2299631-2337417	8.33796	NO
NZ_CP045700.1_744120-777358	NZ_CP016351.1_2299631-2337417	8.21137	NO
NZ_CP045719.1_692526-725145	NZ_CP016351.1_2299631-2337417	13.5567	NO
NZ_CP045719.1_767092-801187	NZ_CP016351.1_2299631-2337417	13.397	NO
NZ_CP046744.1_2515173-2547921	NZ_CP016351.1_2299631-2337417	10.8483	NO
NZ_CP046750.1_780742-815154	NZ_CP016351.1_2299631-2337417	90.5273	YES
NZ_CP046787.1_1193793-1227993	NZ_CP016351.1_2299631-2337417	10.573	NO
NZ_CP046791.1_1887148-1929875	NZ_CP016351.1_2299631-2337417	61.1944	YES
NZ_CP046824.1_489536-523418	NZ_CP016351.1_2299631-2337417	94.6736	YES
NZ_CP046825.1_1011161-1047090	NZ_CP016351.1_2299631-2337417	13.1691	NO
NZ_CP047986.1_1480276-1513709	NZ_CP016351.1_2299631-2337417	13.476	NO
NZ_CP064038.1_1011299-1050761	NZ_CP016351.1_2299631-2337417	73.9377	YES
NZ_CP064042.1_344139-383598	NZ_CP016351.1_2299631-2337417	73.6515	YES
NZ_CP073273.1_1957229-1990247	NZ_CP016351.1_2299631-2337417	13.476	NO
NZ_CP082317.1_1545315-1580329	NZ_CP016351.1_2299631-2337417	13.3195	NO
NZ_CP090387.1_1874499-1907982	NZ_CP016351.1_2299631-2337417	13.476	NO
NZ_CP091976.1_1653843-1681039	NZ_CP016351.1_2299631-2337417	8.82819	NO
NZ_CP092588.1_704036-736430	NZ_CP016351.1_2299631-2337417	13.639	NO
NZ_CP097294.1_182156-217142	NZ_CP016351.1_2299631-2337417	13.5567	NO
NZ_CP097874.1_228674-264995	NZ_CP016351.1_2299631-2337417	57.6661	YES
NZ_CP117989.1_1839097-1872338	NZ_CP016351.1_2299631-2337417	13.7232	NO
NZ_CP118597.1_2067295-2100556	NZ_CP016351.1_2299631-2337417	51.4691	YES
NZ_CP128204.1_608753-644972	NZ_CP016351.1_2299631-2337417	65.9961	YES
NZ_LT897798.1_108313-142361	NZ_CP016351.1_2299631-2337417	13.397	NO
Vibrio~phage~martha~12B12	NZ_CP016351.1_2299631-2337417	13.639	NO
phiCAIM148	NZ_CP016351.1_2299631-2337417	54.1878	YES
phiCAIM463	NZ_CP016351.1_2299631-2337417	11.0702	NO
phiFDAARGOS107	NZ_CP016351.1_2299631-2337417	51.4691	YES
NZ_CP016383.1_242304-276581	NZ_CP016383.1_2340174-2375146	177.059	YES
NZ_CP020077.1_689530-729398	NZ_CP016383.1_2340174-2375146	114.53	YES
NZ_CP033145.1_515296-549514	NZ_CP016383.1_2340174-2375146	13.4975	NO
NZ_CP034290.1_718984-754786	NZ_CP016383.1_2340174-2375146	36.5232	NO
NZ_CP034295.1_721840-757642	NZ_CP016383.1_2340174-2375146	36.5232	NO
NZ_CP041202.1_1021538-1057964	NZ_CP016383.1_2340174-2375146	18.4554	NO
NZ_CP045700.1_289994-322470	NZ_CP016383.1_2340174-2375146	97.1645	YES
NZ_CP045700.1_744120-777358	NZ_CP016383.1_2340174-2375146	96.2269	YES
NZ_CP045719.1_692526-725145	NZ_CP016383.1_2340174-2375146	138.976	YES
NZ_CP045719.1_767092-801187	NZ_CP016383.1_2340174-2375146	137.474	YES
NZ_CP046744.1_2515173-2547921	NZ_CP016383.1_2340174-2375146	148.523	YES
NZ_CP046750.1_780742-815154	NZ_CP016383.1_2340174-2375146	5.79507	NO
NZ_CP046787.1_1193793-1227993	NZ_CP016383.1_2340174-2375146	114.53	YES
NZ_CP046791.1_1887148-1929875	NZ_CP016383.1_2340174-2375146	36.5232	NO
NZ_CP046824.1_489536-523418	NZ_CP016383.1_2340174-2375146	5.79507	NO
NZ_CP046825.1_1011161-1047090	NZ_CP016383.1_2340174-2375146	149.253	YES
NZ_CP047986.1_1480276-1513709	NZ_CP016383.1_2340174-2375146	120.402	YES
NZ_CP064038.1_1011299-1050761	NZ_CP016383.1_2340174-2375146	29.5226	NO
NZ_CP064042.1_344139-383598	NZ_CP016383.1_2340174-2375146	29.3928	NO
NZ_CP073273.1_1957229-1990247	NZ_CP016383.1_2340174-2375146	120.402	YES
NZ_CP082317.1_1545315-1580329	NZ_CP016383.1_2340174-2375146	110.907	YES
NZ_CP090387.1_1874499-1907982	NZ_CP016383.1_2340174-2375146	142.874	YES
NZ_CP091976.1_1653843-1681039	NZ_CP016383.1_2340174-2375146	96.9056	YES
NZ_CP092588.1_704036-736430	NZ_CP016383.1_2340174-2375146	117.32	YES
NZ_CP097294.1_182156-217142	NZ_CP016383.1_2340174-2375146	96.2269	YES
NZ_CP097874.1_228674-264995	NZ_CP016383.1_2340174-2375146	42.8797	NO
NZ_CP117989.1_1839097-1872338	NZ_CP016383.1_2340174-2375146	113.657	YES
NZ_CP118597.1_2067295-2100556	NZ_CP016383.1_2340174-2375146	30.826	NO
NZ_CP128204.1_608753-644972	NZ_CP016383.1_2340174-2375146	40.4627	NO
NZ_LT897798.1_108313-142361	NZ_CP016383.1_2340174-2375146	151.64	YES
Vibrio~phage~martha~12B12	NZ_CP016383.1_2340174-2375146	108.874	YES
phiCAIM148	NZ_CP016383.1_2340174-2375146	33.4176	NO
phiCAIM463	NZ_CP016383.1_2340174-2375146	105.835	YES
phiFDAARGOS107	NZ_CP016383.1_2340174-2375146	27.7839	NO
NZ_CP020077.1_689530-729398	NZ_CP016383.1_242304-276581	112.101	YES
NZ_CP033145.1_515296-549514	NZ_CP016383.1_242304-276581	13.1318	NO
NZ_CP034290.1_718984-754786	NZ_CP016383.1_242304-276581	35.77	NO
NZ_CP034295.1_721840-757642	NZ_CP016383.1_242304-276581	35.77	NO
NZ_CP041202.1_1021538-1057964	NZ_CP016383.1_242304-276581	17.9992	NO
NZ_CP045700.1_289994-322470	NZ_CP016383.1_242304-276581	95.2456	YES
NZ_CP045700.1_744120-777358	NZ_CP016383.1_242304-276581	94.308	YES
NZ_CP045719.1_692526-725145	NZ_CP016383.1_242304-276581	135.879	YES
NZ_CP045719.1_767092-801187	NZ_CP016383.1_242304-276581	134.377	YES
NZ_CP046744.1_2515173-2547921	NZ_CP016383.1_242304-276581	145.088	YES
NZ_CP046750.1_780742-815154	NZ_CP016383.1_242304-276581	5.55848	NO
NZ_CP046787.1_1193793-1227993	NZ_CP016383.1_242304-276581	112.101	YES
NZ_CP046791.1_1887148-1929875	NZ_CP016383.1_242304-276581	35.77	NO
NZ_CP046824.1_489536-523418	NZ_CP016383.1_242304-276581	5.55848	NO
NZ_CP046825.1_1011161-1047090	NZ_CP016383.1_242304-276581	145.626	YES
NZ_CP047986.1_1480276-1513709	NZ_CP016383.1_242304-276581	117.855	YES
NZ_CP064038.1_1011299-1050761	NZ_CP016383.1_242304-276581	28.8731	NO
NZ_CP064042.1_344139-383598	NZ_CP016383.1_242304-276581	28.7433	NO
NZ_CP073273.1_1957229-1990247	NZ_CP016383.1_242304-276581	117.855	YES
NZ_CP082317.1_1545315-1580329	NZ_CP016383.1_242304-276581	108.591	YES
NZ_CP090387.1_1874499-1907982	NZ_CP016383.1_242304-276581	139.615	YES
NZ_CP091976.1_1653843-1681039	NZ_CP016383.1_242304-276581	95.0756	YES
NZ_CP092588.1_704036-736430	NZ_CP016383.1_242304-276581	114.891	YES
NZ_CP097294.1_182156-217142	NZ_CP016383.1_242304-276581	94.308	YES
NZ_CP097874.1_228674-264995	NZ_CP016383.1_242304-276581	42.0178	NO
NZ_CP117989.1_1839097-1872338	NZ_CP016383.1_242304-276581	111.34	YES
NZ_CP118597.1_2067295-2100556	NZ_CP016383.1_242304-276581	30.1764	NO
NZ_CP128204.1_608753-644972	NZ_CP016383.1_242304-276581	39.6557	NO
NZ_LT897798.1_108313-142361	NZ_CP016383.1_242304-276581	148.012	YES
Vibrio~phage~martha~12B12	NZ_CP016383.1_242304-276581	106.664	YES
phiCAIM148	NZ_CP016383.1_242304-276581	32.7168	NO
phiCAIM463	NZ_CP016383.1_242304-276581	103.726	YES
phiFDAARGOS107	NZ_CP016383.1_242304-276581	27.1843	NO
NZ_CP033145.1_515296-549514	NZ_CP020077.1_689530-729398	13.4215	NO
NZ_CP034290.1_718984-754786	NZ_CP020077.1_689530-729398	42.6999	NO
NZ_CP034295.1_721840-757642	NZ_CP020077.1_689530-729398	42.6999	NO
NZ_CP041202.1_1021538-1057964	NZ_CP020077.1_689530-729398	21.1736	NO
NZ_CP045700.1_289994-322470	NZ_CP020077.1_689530-729398	104.835	YES
NZ_CP045700.1_744120-777358	NZ_CP020077.1_689530-729398	103.792	YES
NZ_CP045719.1_692526-725145	NZ_CP020077.1_689530-729398	112	YES
NZ_CP045719.1_767092-801187	NZ_CP020077.1_689530-729398	110.924	YES
NZ_CP046744.1_2515173-2547921	NZ_CP020077.1_689530-729398	99.7778	YES
NZ_CP046750.1_780742-815154	NZ_CP020077.1_689530-729398	5.74599	NO
NZ_CP046787.1_1193793-1227993	NZ_CP020077.1_689530-729398	149.215	YES
NZ_CP046791.1_1887148-1929875	NZ_CP020077.1_689530-729398	39.5092	NO
NZ_CP046824.1_489536-523418	NZ_CP020077.1_689530-729398	8.32272	NO
NZ_CP046825.1_1011161-1047090	NZ_CP020077.1_689530-729398	117.638	YES
NZ_CP047986.1_1480276-1513709	NZ_CP020077.1_689530-729398	146.896	YES
NZ_CP064038.1_1011299-1050761	NZ_CP020077.1_689530-729398	35.3915	NO
NZ_CP064042.1_344139-383598	NZ_CP020077.1_689530-729398	35.241	NO
NZ_CP073273.1_1957229-1990247	NZ_CP020077.1_689530-729398	132.998	YES
NZ_CP082317.1_1545315-1580329	NZ_CP020077.1_689530-729398	145.281	YES
NZ_CP090387.1_1874499-1907982	NZ_CP020077.1_689530-729398	119.858	YES
NZ_CP091976.1_1653843-1681039	NZ_CP020077.1_689530-729398	104.957	YES
NZ_CP092588.1_704036-736430	NZ_CP020077.1_689530-729398	112.57	YES
NZ_CP097294.1_182156-217142	NZ_CP020077.1_689530-729398	116.2	YES
NZ_CP097874.1_228674-264995	NZ_CP020077.1_689530-729398	52.5541	NO
NZ_CP117989.1_1839097-1872338	NZ_CP020077.1_689530-729398	135.288	YES
NZ_CP118597.1_2067295-2100556	NZ_CP020077.1_689530-729398	40.0904	NO
NZ_CP128204.1_608753-644972	NZ_CP020077.1_689530-729398	43.5412	NO
NZ_LT897798.1_108313-142361	NZ_CP020077.1_689530-729398	119.272	YES
Vibrio~phage~martha~12B12	NZ_CP020077.1_689530-729398	121.105	YES
phiCAIM148	NZ_CP020077.1_689530-729398	42.6999	NO
phiCAIM463	NZ_CP020077.1_689530-729398	122.47	YES
phiFDAARGOS107	NZ_CP020077.1_689530-729398	36.9073	NO
NZ_CP034290.1_718984-754786	NZ_CP033145.1_515296-549514	69.0705	YES
NZ_CP034295.1_721840-757642	NZ_CP033145.1_515296-549514	69.0705	YES
NZ_CP041202.1_1021538-1057964	NZ_CP033145.1_515296-549514	125.679	YES
NZ_CP045700.1_289994-322470	NZ_CP033145.1_515296-549514	8.47305	NO
NZ_CP045700.1_744120-777358	NZ_CP033145.1_515296-549514	8.34644	NO
NZ_CP045719.1_692526-725145	NZ_CP033145.1_515296-549514	13.7346	NO
NZ_CP045719.1_767092-801187	NZ_CP033145.1_515296-549514	13.5749	NO
NZ_CP046744.1_2515173-2547921	NZ_CP033145.1_515296-549514	13.7346	NO
NZ_CP046750.1_780742-815154	NZ_CP033145.1_515296-549514	75.3159	YES
NZ_CP046787.1_1193793-1227993	NZ_CP033145.1_515296-549514	13.4215	NO
NZ_CP046791.1_1887148-1929875	NZ_CP033145.1_515296-549514	61.7875	YES
NZ_CP046824.1_489536-523418	NZ_CP033145.1_515296-549514	75.3159	YES
NZ_CP046825.1_1011161-1047090	NZ_CP033145.1_515296-549514	13.347	NO
NZ_CP047986.1_1480276-1513709	NZ_CP033145.1_515296-549514	13.654	NO
NZ_CP064038.1_1011299-1050761	NZ_CP033145.1_515296-549514	56.7939	YES
NZ_CP064042.1_344139-383598	NZ_CP033145.1_515296-549514	56.5746	YES
NZ_CP073273.1_1957229-1990247	NZ_CP033145.1_515296-549514	13.654	NO
NZ_CP082317.1_1545315-1580329	NZ_CP033145.1_515296-549514	13.4975	NO
NZ_CP090387.1_1874499-1907982	NZ_CP033145.1_515296-549514	13.654	NO
NZ_CP091976.1_1653843-1681039	NZ_CP033145.1_515296-549514	6.28882	NO
NZ_CP092588.1_704036-736430	NZ_CP033145.1_515296-549514	19.495	NO
NZ_CP097294.1_182156-217142	NZ_CP033145.1_515296-549514	16.5317	NO
NZ_CP097874.1_228674-264995	NZ_CP033145.1_515296-549514	65.4026	YES
NZ_CP117989.1_1839097-1872338	NZ_CP033145.1_515296-549514	13.9012	NO
NZ_CP118597.1_2067295-2100556	NZ_CP033145.1_515296-549514	59.0273	YES
NZ_CP128204.1_608753-644972	NZ_CP033145.1_515296-549514	66.6254	YES
NZ_LT897798.1_108313-142361	NZ_CP033145.1_515296-549514	13.5749	NO
Vibrio~phage~martha~12B12	NZ_CP033145.1_515296-549514	13.817	NO
phiCAIM148	NZ_CP033145.1_515296-549514	61.7875	YES
phiCAIM463	NZ_CP033145.1_515296-549514	11.2265	NO
phiFDAARGOS107	NZ_CP033145.1_515296-549514	59.0273	YES
NZ_CP042452.1_1518686-1549113	NZ_CP033577.1_2973383-3007330	84.603	YES
NZ_CP044206.1_1892324-1930540	NZ_CP033577.1_2973383-3007330	47.6665	YES
NZ_CP046762.1_671912-710590	NZ_CP033577.1_2973383-3007330	41.2004	YES
NZ_CP046772.1_2415490-2450537	NZ_CP033577.1_2973383-3007330	71.4271	YES
NZ_CP046803.1_1271368-1308802	NZ_CP033577.1_2973383-3007330	41.2004	YES
NZ_CP046814.1_2594778-2627517	NZ_CP033577.1_2973383-3007330	36.735	YES
NZ_CP050465.1_1008634-1046869	NZ_CP033577.1_2973383-3007330	31.5791	YES
NZ_CP050465.1_1104632-1139572	NZ_CP033577.1_2973383-3007330	67.2846	YES
NZ_CP050468.1_302467-339988	NZ_CP033577.1_2973383-3007330	34.734	YES
NZ_CP050471.1_800883-834087	NZ_CP033577.1_2973383-3007330	66.955	YES
NZ_CP050471.1_891616-924551	NZ_CP033577.1_2973383-3007330	36.1287	YES
NZ_CP051101.1_1540962-1574830	NZ_CP033577.1_2973383-3007330	45.1179	YES
NZ_CP060386.1_1148849-1183318	NZ_CP033577.1_2973383-3007330	59.8941	YES
NZ_CP065151.1_209231-251852	NZ_CP033577.1_2973383-3007330	44.1298	YES
NZ_CP065227.1_1436749-1473999	NZ_CP033577.1_2973383-3007330	48.9824	YES
NZ_CP066156.1_2220074-2251250	NZ_CP033577.1_2973383-3007330	89.2901	YES
NZ_CP071842.1_1026629-1060975	NZ_CP033577.1_2973383-3007330	66.3257	YES
NZ_CP076643.1_1635103-1674423	NZ_CP033577.1_2973383-3007330	55.4835	YES
NZ_CP079859.1_1268811-1301092	NZ_CP033577.1_2973383-3007330	83.1995	YES
NZ_CP082313.1_955907-986673	NZ_CP033577.1_2973383-3007330	83.6485	YES
NZ_CP082319.1_2286673-2320505	NZ_CP033577.1_2973383-3007330	46.7424	YES
NZ_CP090614.1_2519197-2554320	NZ_CP033577.1_2973383-3007330	89.9686	YES
NZ_CP097294.1_1030959-1075184	NZ_CP033577.1_2973383-3007330	50.8517	YES
NZ_CP117994.1_2211000-2244863	NZ_CP033577.1_2973383-3007330	46.4893	YES
NZ_CP118529.1_182575-214418	NZ_CP033577.1_2973383-3007330	57.7905	YES
NZ_CP118591.1_2242522-2274436	NZ_CP033577.1_2973383-3007330	57.4684	YES
Vibrio~phage~1.202.O._10N.222.45.E8	NZ_CP033577.1_2973383-3007330	68.7199	YES
Vibrio~phage~PV94	NZ_CP033577.1_2973383-3007330	45.3309	YES
Vibrio~phage~Valm-yong1	NZ_CP033577.1_2973383-3007330	70.3769	YES
phiM1400197	NZ_CP033577.1_2973383-3007330	61.861	YES
phiM1400480	NZ_CP033577.1_2973383-3007330	61.861	YES
NZ_CP034295.1_721840-757642	NZ_CP034290.1_718984-754786	182.237	YES
NZ_CP041202.1_1021538-1057964	NZ_CP034290.1_718984-754786	67.1815	YES
NZ_CP045700.1_289994-322470	NZ_CP034290.1_718984-754786	22.0605	NO
NZ_CP045700.1_744120-777358	NZ_CP034290.1_718984-754786	21.8303	NO
NZ_CP045719.1_692526-725145	NZ_CP034290.1_718984-754786	33.8752	NO
NZ_CP045719.1_767092-801187	NZ_CP034290.1_718984-754786	33.5668	NO
NZ_CP046744.1_2515173-2547921	NZ_CP034290.1_718984-754786	33.8752	NO
NZ_CP046750.1_780742-815154	NZ_CP034290.1_718984-754786	48.5857	YES
NZ_CP046787.1_1193793-1227993	NZ_CP034290.1_718984-754786	42.6999	NO
NZ_CP046791.1_1887148-1929875	NZ_CP034290.1_718984-754786	98.443	YES
NZ_CP046824.1_489536-523418	NZ_CP034290.1_718984-754786	48.5857	YES
NZ_CP046825.1_1011161-1047090	NZ_CP034290.1_718984-754786	36.2125	NO
NZ_CP047986.1_1480276-1513709	NZ_CP034290.1_718984-754786	46.5265	NO
NZ_CP064038.1_1011299-1050761	NZ_CP034290.1_718984-754786	129.36	YES
NZ_CP064042.1_344139-383598	NZ_CP034290.1_718984-754786	128.801	YES
NZ_CP073273.1_1957229-1990247	NZ_CP034290.1_718984-754786	36.8477	NO
NZ_CP082317.1_1545315-1580329	NZ_CP034290.1_718984-754786	42.8797	NO
NZ_CP090387.1_1874499-1907982	NZ_CP034290.1_718984-754786	36.8477	NO
NZ_CP091976.1_1653843-1681039	NZ_CP034290.1_718984-754786	22.9578	NO
NZ_CP092588.1_704036-736430	NZ_CP034290.1_718984-754786	30.933	NO
NZ_CP097294.1_182156-217142	NZ_CP034290.1_718984-754786	30.7853	NO
NZ_CP097874.1_228674-264995	NZ_CP034290.1_718984-754786	133.22	YES
NZ_CP117989.1_1839097-1872338	NZ_CP034290.1_718984-754786	43.8442	NO
NZ_CP118597.1_2067295-2100556	NZ_CP034290.1_718984-754786	91.7725	YES
NZ_CP128204.1_608753-644972	NZ_CP034290.1_718984-754786	104.674	YES
NZ_LT897798.1_108313-142361	NZ_CP034290.1_718984-754786	36.6836	NO
Vibrio~phage~martha~12B12	NZ_CP034290.1_718984-754786	34.0347	NO
phiCAIM148	NZ_CP034290.1_718984-754786	98.443	YES
phiCAIM463	NZ_CP034290.1_718984-754786	37.5436	NO
phiFDAARGOS107	NZ_CP034290.1_718984-754786	91.7725	YES
NZ_CP041202.1_1021538-1057964	NZ_CP034295.1_721840-757642	67.1815	YES
NZ_CP045700.1_289994-322470	NZ_CP034295.1_721840-757642	22.0605	NO
NZ_CP045700.1_744120-777358	NZ_CP034295.1_721840-757642	21.8303	NO
NZ_CP045719.1_692526-725145	NZ_CP034295.1_721840-757642	33.8752	NO
NZ_CP045719.1_767092-801187	NZ_CP034295.1_721840-757642	33.5668	NO
NZ_CP046744.1_2515173-2547921	NZ_CP034295.1_721840-757642	33.8752	NO
NZ_CP046750.1_780742-815154	NZ_CP034295.1_721840-757642	48.5857	YES
NZ_CP046787.1_1193793-1227993	NZ_CP034295.1_721840-757642	42.6999	NO
NZ_CP046791.1_1887148-1929875	NZ_CP034295.1_721840-757642	98.443	YES
NZ_CP046824.1_489536-523418	NZ_CP034295.1_721840-757642	48.5857	YES
NZ_CP046825.1_1011161-1047090	NZ_CP034295.1_721840-757642	36.2125	NO
NZ_CP047986.1_1480276-1513709	NZ_CP034295.1_721840-757642	46.5265	NO
NZ_CP064038.1_1011299-1050761	NZ_CP034295.1_721840-757642	129.36	YES
NZ_CP064042.1_344139-383598	NZ_CP034295.1_721840-757642	128.801	YES
NZ_CP073273.1_1957229-1990247	NZ_CP034295.1_721840-757642	36.8477	NO
NZ_CP082317.1_1545315-1580329	NZ_CP034295.1_721840-757642	42.8797	NO
NZ_CP090387.1_1874499-1907982	NZ_CP034295.1_721840-757642	36.8477	NO
NZ_CP091976.1_1653843-1681039	NZ_CP034295.1_721840-757642	22.9578	NO
NZ_CP092588.1_704036-736430	NZ_CP034295.1_721840-757642	30.933	NO
NZ_CP097294.1_182156-217142	NZ_CP034295.1_721840-757642	30.7853	NO
NZ_CP097874.1_228674-264995	NZ_CP034295.1_721840-757642	133.22	YES
NZ_CP117989.1_1839097-1872338	NZ_CP034295.1_721840-757642	43.8442	NO
NZ_CP118597.1_2067295-2100556	NZ_CP034295.1_721840-757642	91.7725	YES
NZ_CP128204.1_608753-644972	NZ_CP034295.1_721840-757642	104.674	YES
NZ_LT897798.1_108313-142361	NZ_CP034295.1_721840-757642	36.6836	NO
Vibrio~phage~martha~12B12	NZ_CP034295.1_721840-757642	34.0347	NO
phiCAIM148	NZ_CP034295.1_721840-757642	98.443	YES
phiCAIM463	NZ_CP034295.1_721840-757642	37.5436	NO
phiFDAARGOS107	NZ_CP034295.1_721840-757642	91.7725	YES
NZ_CP045700.1_289994-322470	NZ_CP041202.1_1021538-1057964	16.144	NO
NZ_CP045700.1_744120-777358	NZ_CP041202.1_1021538-1057964	15.9568	NO
NZ_CP045719.1_692526-725145	NZ_CP041202.1_1021538-1057964	15.9568	NO
NZ_CP045719.1_767092-801187	NZ_CP041202.1_1021538-1057964	15.7774	NO
NZ_CP046744.1_2515173-2547921	NZ_CP041202.1_1021538-1057964	13.2235	NO
NZ_CP046750.1_780742-815154	NZ_CP041202.1_1021538-1057964	73.3175	YES
NZ_CP046787.1_1193793-1227993	NZ_CP041202.1_1021538-1057964	18.3606	NO
NZ_CP046791.1_1887148-1929875	NZ_CP041202.1_1021538-1057964	70.7938	YES
NZ_CP046824.1_489536-523418	NZ_CP041202.1_1021538-1057964	77.1295	YES
NZ_CP046825.1_1011161-1047090	NZ_CP041202.1_1021538-1057964	21.0711	NO
NZ_CP047986.1_1480276-1513709	NZ_CP041202.1_1021538-1057964	21.4939	NO
NZ_CP064038.1_1011299-1050761	NZ_CP041202.1_1021538-1057964	62.0165	YES
NZ_CP064042.1_344139-383598	NZ_CP041202.1_1021538-1057964	61.7717	YES
NZ_CP073273.1_1957229-1990247	NZ_CP041202.1_1021538-1057964	21.4939	NO
NZ_CP082317.1_1545315-1580329	NZ_CP041202.1_1021538-1057964	21.2781	NO
NZ_CP090387.1_1874499-1907982	NZ_CP041202.1_1021538-1057964	18.6509	NO
NZ_CP091976.1_1653843-1681039	NZ_CP041202.1_1021538-1057964	8.57479	NO
NZ_CP092588.1_704036-736430	NZ_CP041202.1_1021538-1057964	21.719	NO
NZ_CP097294.1_182156-217142	NZ_CP041202.1_1021538-1057964	15.9568	NO
NZ_CP097874.1_228674-264995	NZ_CP041202.1_1021538-1057964	67.1815	YES
NZ_CP117989.1_1839097-1872338	NZ_CP041202.1_1021538-1057964	21.8353	NO
NZ_CP118597.1_2067295-2100556	NZ_CP041202.1_1021538-1057964	68.138	YES
NZ_CP128204.1_608753-644972	NZ_CP041202.1_1021538-1057964	75.9063	YES
NZ_LT897798.1_108313-142361	NZ_CP041202.1_1021538-1057964	21.3849	NO
Vibrio~phage~martha~12B12	NZ_CP041202.1_1021538-1057964	18.8548	NO
phiCAIM148	NZ_CP041202.1_1021538-1057964	74.4561	YES
phiCAIM463	NZ_CP041202.1_1021538-1057964	19.0679	NO
phiFDAARGOS107	NZ_CP041202.1_1021538-1057964	71.8059	YES
NZ_CP044206.1_1892324-1930540	NZ_CP042452.1_1518686-1549113	59.2806	YES
NZ_CP046762.1_671912-710590	NZ_CP042452.1_1518686-1549113	70.6463	YES
NZ_CP046772.1_2415490-2450537	NZ_CP042452.1_1518686-1549113	72.9542	YES
NZ_CP046803.1_1271368-1308802	NZ_CP042452.1_1518686-1549113	52.3946	YES
NZ_CP046814.1_2594778-2627517	NZ_CP042452.1_1518686-1549113	70.5479	YES
NZ_CP050465.1_1008634-1046869	NZ_CP042452.1_1518686-1549113	55.9338	YES
NZ_CP050465.1_1104632-1139572	NZ_CP042452.1_1518686-1549113	72.5925	YES
NZ_CP050468.1_302467-339988	NZ_CP042452.1_1518686-1549113	55.9338	YES
NZ_CP050471.1_800883-834087	NZ_CP042452.1_1518686-1549113	76.158	YES
NZ_CP050471.1_891616-924551	NZ_CP042452.1_1518686-1549113	61.7709	YES
NZ_CP051101.1_1540962-1574830	NZ_CP042452.1_1518686-1549113	42.6684	YES
NZ_CP060386.1_1148849-1183318	NZ_CP042452.1_1518686-1549113	76.529	YES
NZ_CP065151.1_209231-251852	NZ_CP042452.1_1518686-1549113	62.66	YES
NZ_CP065227.1_1436749-1473999	NZ_CP042452.1_1518686-1549113	57.1943	YES
NZ_CP066156.1_2220074-2251250	NZ_CP042452.1_1518686-1549113	104.672	YES
NZ_CP071842.1_1026629-1060975	NZ_CP042452.1_1518686-1549113	75.4514	YES
NZ_CP076643.1_1635103-1674423	NZ_CP042452.1_1518686-1549113	46.0859	YES
NZ_CP079859.1_1268811-1301092	NZ_CP042452.1_1518686-1549113	57.7509	YES
NZ_CP082313.1_955907-986673	NZ_CP042452.1_1518686-1549113	107.314	YES
NZ_CP082319.1_2286673-2320505	NZ_CP042452.1_1518686-1549113	66.2575	YES
NZ_CP090614.1_2519197-2554320	NZ_CP042452.1_1518686-1549113	83.7838	YES
NZ_CP097294.1_1030959-1075184	NZ_CP042452.1_1518686-1549113	55.4738	YES
NZ_CP117994.1_2211000-2244863	NZ_CP042452.1_1518686-1549113	65.9028	YES
NZ_CP118529.1_182575-214418	NZ_CP042452.1_1518686-1549113	66.6254	YES
NZ_CP118591.1_2242522-2274436	NZ_CP042452.1_1518686-1549113	66.2575	YES
Vibrio~phage~1.202.O._10N.222.45.E8	NZ_CP042452.1_1518686-1549113	78.1531	YES
Vibrio~phage~PV94	NZ_CP042452.1_1518686-1549113	49.7861	YES
Vibrio~phage~Valm-yong1	NZ_CP042452.1_1518686-1549113	109.531	YES
phiM1400197	NZ_CP042452.1_1518686-1549113	67.0076	YES
phiM1400480	NZ_CP042452.1_1518686-1549113	67.0076	YES
NZ_CP046762.1_671912-710590	NZ_CP044206.1_1892324-1930540	49.6246	YES
NZ_CP046772.1_2415490-2450537	NZ_CP044206.1_1892324-1930540	72.9197	YES
NZ_CP046803.1_1271368-1308802	NZ_CP044206.1_1892324-1930540	66.8806	YES
NZ_CP046814.1_2594778-2627517	NZ_CP044206.1_1892324-1930540	52.4765	YES
NZ_CP050465.1_1008634-1046869	NZ_CP044206.1_1892324-1930540	36.6759	YES
NZ_CP050465.1_1104632-1139572	NZ_CP044206.1_1892324-1930540	54.5151	YES
NZ_CP050468.1_302467-339988	NZ_CP044206.1_1892324-1930540	36.6759	YES
NZ_CP050471.1_800883-834087	NZ_CP044206.1_1892324-1930540	57.7238	YES
NZ_CP050471.1_891616-924551	NZ_CP044206.1_1892324-1930540	41.4574	YES
NZ_CP051101.1_1540962-1574830	NZ_CP044206.1_1892324-1930540	94.4721	YES
NZ_CP060386.1_1148849-1183318	NZ_CP044206.1_1892324-1930540	68.8265	YES
NZ_CP065151.1_209231-251852	NZ_CP044206.1_1892324-1930540	45.9094	YES
NZ_CP065227.1_1436749-1473999	NZ_CP044206.1_1892324-1930540	37.5786	YES
NZ_CP066156.1_2220074-2251250	NZ_CP044206.1_1892324-1930540	45.5473	YES
NZ_CP071842.1_1026629-1060975	NZ_CP044206.1_1892324-1930540	82.717	YES
NZ_CP076643.1_1635103-1674423	NZ_CP044206.1_1892324-1930540	60.6639	YES
NZ_CP079859.1_1268811-1301092	NZ_CP044206.1_1892324-1930540	61.8874	YES
NZ_CP082313.1_955907-986673	NZ_CP044206.1_1892324-1930540	51.6031	YES
NZ_CP082319.1_2286673-2320505	NZ_CP044206.1_1892324-1930540	55.7009	YES
NZ_CP090614.1_2519197-2554320	NZ_CP044206.1_1892324-1930540	53.975	YES
NZ_CP097294.1_1030959-1075184	NZ_CP044206.1_1892324-1930540	36.344	YES
NZ_CP117994.1_2211000-2244863	NZ_CP044206.1_1892324-1930540	55.3898	YES
NZ_CP118529.1_182575-214418	NZ_CP044206.1_1892324-1930540	78.5031	YES
NZ_CP118591.1_2242522-2274436	NZ_CP044206.1_1892324-1930540	81.9547	YES
Vibrio~phage~1.202.O._10N.222.45.E8	NZ_CP044206.1_1892324-1930540	38.6098	YES
Vibrio~phage~PV94	NZ_CP044206.1_1892324-1930540	99.0227	YES
Vibrio~phage~Valm-yong1	NZ_CP044206.1_1892324-1930540	64.5217	YES
phiM1400197	NZ_CP044206.1_1892324-1930540	79.0018	YES
phiM1400480	NZ_CP044206.1_1892324-1930540	79.0018	YES
NZ_CP050483.1	NZ_CP045352.1	38.6429	YES
NZ_CP068645.1	NZ_CP045352.1	42.7614	YES
pAOD131	NZ_CP045352.1	67.8567	YES
pGAN1807	NZ_CP045352.1	68.4355	YES
NZ_CP046068.1	NZ_CP045358.1	300	YES
NZ_CP046165.1	NZ_CP045358.1	300	YES
NZ_CP050480.1	NZ_CP045358.1	172.086	YES
pCAIM1508	NZ_CP045358.1	232.468	YES
NZ_CP045700.1_744120-777358	NZ_CP045700.1_289994-322470	169.58	YES
NZ_CP045719.1_692526-725145	NZ_CP045700.1_289994-322470	90.4543	YES
NZ_CP045719.1_767092-801187	NZ_CP045700.1_289994-322470	89.6624	YES
NZ_CP046744.1_2515173-2547921	NZ_CP045700.1_289994-322470	86.5398	YES
NZ_CP046750.1_780742-815154	NZ_CP045700.1_289994-322470	3.51116	NO
NZ_CP046787.1_1193793-1227993	NZ_CP045700.1_289994-322470	96.7588	YES
NZ_CP046791.1_1887148-1929875	NZ_CP045700.1_289994-322470	22.0605	NO
NZ_CP046824.1_489536-523418	NZ_CP045700.1_289994-322470	6.05548	NO
NZ_CP046825.1_1011161-1047090	NZ_CP045700.1_289994-322470	96.3648	YES
NZ_CP047986.1_1480276-1513709	NZ_CP045700.1_289994-322470	106.221	YES
NZ_CP064038.1_1011299-1050761	NZ_CP045700.1_289994-322470	18.5769	NO
NZ_CP064042.1_344139-383598	NZ_CP045700.1_289994-322470	18.4857	NO
NZ_CP073273.1_1957229-1990247	NZ_CP045700.1_289994-322470	98.0139	YES
NZ_CP082317.1_1545315-1580329	NZ_CP045700.1_289994-322470	105.282	YES
NZ_CP090387.1_1874499-1907982	NZ_CP045700.1_289994-322470	94.0036	YES
NZ_CP091976.1_1653843-1681039	NZ_CP045700.1_289994-322470	82.5308	YES
NZ_CP092588.1_704036-736430	NZ_CP045700.1_289994-322470	90.8692	YES
NZ_CP097294.1_182156-217142	NZ_CP045700.1_289994-322470	86.5398	YES
NZ_CP097874.1_228674-264995	NZ_CP045700.1_289994-322470	28.0222	NO
NZ_CP117989.1_1839097-1872338	NZ_CP045700.1_289994-322470	95.3162	YES
NZ_CP118597.1_2067295-2100556	NZ_CP045700.1_289994-322470	22.4177	NO
NZ_CP128204.1_608753-644972	NZ_CP045700.1_289994-322470	25.5429	NO
NZ_LT897798.1_108313-142361	NZ_CP045700.1_289994-322470	97.5826	YES
Vibrio~phage~martha~12B12	NZ_CP045700.1_289994-322470	90.8692	YES
phiCAIM148	NZ_CP045700.1_289994-322470	22.0605	NO
phiCAIM463	NZ_CP045700.1_289994-322470	99.8919	YES
phiFDAARGOS107	NZ_CP045700.1_289994-322470	22.4177	NO
NZ_CP045719.1_692526-725145	NZ_CP045700.1_744120-777358	89.6106	YES
NZ_CP045719.1_767092-801187	NZ_CP045700.1_744120-777358	88.8188	YES
NZ_CP046744.1_2515173-2547921	NZ_CP045700.1_744120-777358	85.7396	YES
NZ_CP046750.1_780742-815154	NZ_CP045700.1_744120-777358	3.42272	NO
NZ_CP046787.1_1193793-1227993	NZ_CP045700.1_744120-777358	95.8212	YES
NZ_CP046791.1_1887148-1929875	NZ_CP045700.1_744120-777358	21.8303	NO
NZ_CP046824.1_489536-523418	NZ_CP045700.1_744120-777358	5.94815	NO
NZ_CP046825.1_1011161-1047090	NZ_CP045700.1_744120-777358	95.4271	YES
NZ_CP047986.1_1480276-1513709	NZ_CP045700.1_744120-777358	105.177	YES
NZ_CP064038.1_1011299-1050761	NZ_CP045700.1_744120-777358	18.3685	NO
NZ_CP064042.1_344139-383598	NZ_CP045700.1_744120-777358	18.2773	NO
NZ_CP073273.1_1957229-1990247	NZ_CP045700.1_744120-777358	97.0762	YES
NZ_CP082317.1_1545315-1580329	NZ_CP045700.1_744120-777358	104.239	YES
NZ_CP090387.1_1874499-1907982	NZ_CP045700.1_744120-777358	93.1142	YES
NZ_CP091976.1_1653843-1681039	NZ_CP045700.1_744120-777358	81.8115	YES
NZ_CP092588.1_704036-736430	NZ_CP045700.1_744120-777358	90.0255	YES
NZ_CP097294.1_182156-217142	NZ_CP045700.1_744120-777358	85.7396	YES
NZ_CP097874.1_228674-264995	NZ_CP045700.1_744120-777358	27.7469	NO
NZ_CP117989.1_1839097-1872338	NZ_CP045700.1_744120-777358	94.4268	YES
NZ_CP118597.1_2067295-2100556	NZ_CP045700.1_744120-777358	22.1875	NO
NZ_CP128204.1_608753-644972	NZ_CP045700.1_744120-777358	25.2904	NO
NZ_LT897798.1_108313-142361	NZ_CP045700.1_744120-777358	96.6449	YES
Vibrio~phage~martha~12B12	NZ_CP045700.1_744120-777358	90.0255	YES
phiCAIM148	NZ_CP045700.1_744120-777358	21.8303	NO
phiCAIM463	NZ_CP045700.1_744120-777358	98.9541	YES
phiFDAARGOS107	NZ_CP045700.1_744120-777358	22.1875	NO
NZ_CP045719.1_767092-801187	NZ_CP045719.1_692526-725145	176.127	YES
NZ_CP046744.1_2515173-2547921	NZ_CP045719.1_692526-725145	151.018	YES
NZ_CP046750.1_780742-815154	NZ_CP045719.1_692526-725145	5.94815	NO
NZ_CP046787.1_1193793-1227993	NZ_CP045719.1_692526-725145	99.7778	YES
NZ_CP046791.1_1887148-1929875	NZ_CP045719.1_692526-725145	30.7853	NO
NZ_CP046824.1_489536-523418	NZ_CP045719.1_692526-725145	8.5611	NO
NZ_CP046825.1_1011161-1047090	NZ_CP045719.1_692526-725145	142.312	YES
NZ_CP047986.1_1480276-1513709	NZ_CP045719.1_692526-725145	113.531	YES
NZ_CP064038.1_1011299-1050761	NZ_CP045719.1_692526-725145	29.9462	NO
NZ_CP064042.1_344139-383598	NZ_CP045719.1_692526-725145	29.8164	NO
NZ_CP073273.1_1957229-1990247	NZ_CP045719.1_692526-725145	122.163	YES
NZ_CP082317.1_1545315-1580329	NZ_CP045719.1_692526-725145	108.334	YES
NZ_CP090387.1_1874499-1907982	NZ_CP045719.1_692526-725145	160.412	YES
NZ_CP091976.1_1653843-1681039	NZ_CP045719.1_692526-725145	102.4	YES
NZ_CP092588.1_704036-736430	NZ_CP045719.1_692526-725145	114.649	YES
NZ_CP097294.1_182156-217142	NZ_CP045719.1_692526-725145	101.565	YES
NZ_CP097874.1_228674-264995	NZ_CP045719.1_692526-725145	37.0155	NO
NZ_CP117989.1_1839097-1872338	NZ_CP045719.1_692526-725145	106.714	YES
NZ_CP118597.1_2067295-2100556	NZ_CP045719.1_692526-725145	25.1534	NO
NZ_CP128204.1_608753-644972	NZ_CP045719.1_692526-725145	34.5534	NO
NZ_LT897798.1_108313-142361	NZ_CP045719.1_692526-725145	159.458	YES
Vibrio~phage~martha~12B12	NZ_CP045719.1_692526-725145	110.381	YES
phiCAIM148	NZ_CP045719.1_692526-725145	30.7853	NO
phiCAIM463	NZ_CP045719.1_692526-725145	103.077	YES
phiFDAARGOS107	NZ_CP045719.1_692526-725145	25.1534	NO
NZ_CP046744.1_2515173-2547921	NZ_CP045719.1_767092-801187	149.309	YES
NZ_CP046750.1_780742-815154	NZ_CP045719.1_767092-801187	5.8451	NO
NZ_CP046787.1_1193793-1227993	NZ_CP045719.1_767092-801187	98.8554	YES
NZ_CP046791.1_1887148-1929875	NZ_CP045719.1_767092-801187	30.4998	NO
NZ_CP046824.1_489536-523418	NZ_CP045719.1_767092-801187	8.43956	NO
NZ_CP046825.1_1011161-1047090	NZ_CP045719.1_767092-801187	140.713	YES
NZ_CP047986.1_1480276-1513709	NZ_CP045719.1_767092-801187	112.455	YES
NZ_CP064038.1_1011299-1050761	NZ_CP045719.1_767092-801187	29.6608	NO
NZ_CP064042.1_344139-383598	NZ_CP045719.1_767092-801187	29.5309	NO
NZ_CP073273.1_1957229-1990247	NZ_CP045719.1_767092-801187	120.966	YES
NZ_CP082317.1_1545315-1580329	NZ_CP045719.1_767092-801187	107.313	YES
NZ_CP090387.1_1874499-1907982	NZ_CP045719.1_767092-801187	158.433	YES
NZ_CP091976.1_1653843-1681039	NZ_CP045719.1_767092-801187	101.523	YES
NZ_CP092588.1_704036-736430	NZ_CP045719.1_767092-801187	113.573	YES
NZ_CP097294.1_182156-217142	NZ_CP045719.1_767092-801187	100.643	YES
NZ_CP097874.1_228674-264995	NZ_CP045719.1_767092-801187	36.6836	NO
NZ_CP117989.1_1839097-1872338	NZ_CP045719.1_767092-801187	105.744	YES
NZ_CP118597.1_2067295-2100556	NZ_CP045719.1_767092-801187	24.9118	NO
NZ_CP128204.1_608753-644972	NZ_CP045719.1_767092-801187	34.2449	NO
NZ_LT897798.1_108313-142361	NZ_CP045719.1_767092-801187	157.479	YES
Vibrio~phage~martha~12B12	NZ_CP045719.1_767092-801187	109.359	YES
phiCAIM148	NZ_CP045719.1_767092-801187	30.4998	NO
phiCAIM463	NZ_CP045719.1_767092-801187	102.155	YES
phiFDAARGOS107	NZ_CP045719.1_767092-801187	24.9118	NO
NZ_CP046165.1	NZ_CP046068.1	300	YES
NZ_CP050480.1	NZ_CP046068.1	172.086	YES
pCAIM1508	NZ_CP046068.1	232.468	YES
NZ_CP050480.1	NZ_CP046165.1	172.086	YES
pCAIM1508	NZ_CP046165.1	232.468	YES
NZ_CP046750.1_780742-815154	NZ_CP046744.1_2515173-2547921	5.94815	NO
NZ_CP046787.1_1193793-1227993	NZ_CP046744.1_2515173-2547921	107.865	YES
NZ_CP046791.1_1887148-1929875	NZ_CP046744.1_2515173-2547921	27.7469	NO
NZ_CP046824.1_489536-523418	NZ_CP046744.1_2515173-2547921	5.94815	NO
NZ_CP046825.1_1011161-1047090	NZ_CP046744.1_2515173-2547921	137.665	YES
NZ_CP047986.1_1480276-1513709	NZ_CP046744.1_2515173-2547921	105.177	YES
NZ_CP064038.1_1011299-1050761	NZ_CP046744.1_2515173-2547921	26.9732	NO
NZ_CP064042.1_344139-383598	NZ_CP046744.1_2515173-2547921	26.8533	NO
NZ_CP073273.1_1957229-1990247	NZ_CP046744.1_2515173-2547921	109.321	YES
NZ_CP082317.1_1545315-1580329	NZ_CP046744.1_2515173-2547921	100.204	YES
NZ_CP090387.1_1874499-1907982	NZ_CP046744.1_2515173-2547921	145.214	YES
NZ_CP091976.1_1653843-1681039	NZ_CP046744.1_2515173-2547921	93.9504	YES
NZ_CP092588.1_704036-736430	NZ_CP046744.1_2515173-2547921	106.183	YES
NZ_CP097294.1_182156-217142	NZ_CP046744.1_2515173-2547921	101.565	YES
NZ_CP097874.1_228674-264995	NZ_CP046744.1_2515173-2547921	37.0155	NO
NZ_CP117989.1_1839097-1872338	NZ_CP046744.1_2515173-2547921	110.943	YES
NZ_CP118597.1_2067295-2100556	NZ_CP046744.1_2515173-2547921	22.1875	NO
NZ_CP128204.1_608753-644972	NZ_CP046744.1_2515173-2547921	31.4123	NO
NZ_LT897798.1_108313-142361	NZ_CP046744.1_2515173-2547921	149.309	YES
Vibrio~phage~martha~12B12	NZ_CP046744.1_2515173-2547921	102.051	YES
phiCAIM148	NZ_CP046744.1_2515173-2547921	27.7469	NO
phiCAIM463	NZ_CP046744.1_2515173-2547921	103.077	YES
phiFDAARGOS107	NZ_CP046744.1_2515173-2547921	22.1875	NO
NZ_CP046787.1_1193793-1227993	NZ_CP046750.1_780742-815154	5.74599	NO
NZ_CP046791.1_1887148-1929875	NZ_CP046750.1_780742-815154	55.5605	YES
NZ_CP046824.1_489536-523418	NZ_CP046750.1_780742-815154	146.235	YES
NZ_CP046825.1_1011161-1047090	NZ_CP046750.1_780742-815154	5.69782	NO
NZ_CP047986.1_1480276-1513709	NZ_CP046750.1_780742-815154	5.89611	NO
NZ_CP064038.1_1011299-1050761	NZ_CP046750.1_780742-815154	68.464	YES
NZ_CP064042.1_344139-383598	NZ_CP046750.1_780742-815154	68.2058	YES
NZ_CP073273.1_1957229-1990247	NZ_CP046750.1_780742-815154	5.89611	NO
NZ_CP082317.1_1545315-1580329	NZ_CP046750.1_780742-815154	5.79507	NO
NZ_CP090387.1_1874499-1907982	NZ_CP046750.1_780742-815154	5.89611	NO
NZ_CP091976.1_1653843-1681039	NZ_CP046750.1_780742-815154	3.85283	NO
NZ_CP092588.1_704036-736430	NZ_CP046750.1_780742-815154	8.62375	NO
NZ_CP097294.1_182156-217142	NZ_CP046750.1_780742-815154	8.5611	NO
NZ_CP097874.1_228674-264995	NZ_CP046750.1_780742-815154	55.5605	YES
NZ_CP117989.1_1839097-1872338	NZ_CP046750.1_780742-815154	6.05548	NO
NZ_CP118597.1_2067295-2100556	NZ_CP046750.1_780742-815154	67.3281	YES
NZ_CP128204.1_608753-644972	NZ_CP046750.1_780742-815154	60.2139	YES
NZ_LT897798.1_108313-142361	NZ_CP046750.1_780742-815154	5.8451	NO
Vibrio~phage~martha~12B12	NZ_CP046750.1_780742-815154	11.3255	NO
phiCAIM148	NZ_CP046750.1_780742-815154	66.4247	YES
phiCAIM463	NZ_CP046750.1_780742-815154	6.11086	NO
phiFDAARGOS107	NZ_CP046750.1_780742-815154	67.3281	YES
NZ_CP046772.1_2415490-2450537	NZ_CP046762.1_671912-710590	62.1492	YES
NZ_CP046803.1_1271368-1308802	NZ_CP046762.1_671912-710590	40.0211	YES
NZ_CP046814.1_2594778-2627517	NZ_CP046762.1_671912-710590	99.4392	YES
NZ_CP050465.1_1008634-1046869	NZ_CP046762.1_671912-710590	70.7851	YES
NZ_CP050465.1_1104632-1139572	NZ_CP046762.1_671912-710590	58.2626	YES
NZ_CP050468.1_302467-339988	NZ_CP046762.1_671912-710590	70.7851	YES
NZ_CP050471.1_800883-834087	NZ_CP046762.1_671912-710590	61.5188	YES
NZ_CP050471.1_891616-924551	NZ_CP046762.1_671912-710590	77.4558	YES
NZ_CP051101.1_1540962-1574830	NZ_CP046762.1_671912-710590	40.5881	YES
NZ_CP060386.1_1148849-1183318	NZ_CP046762.1_671912-710590	69.1193	YES
NZ_CP065151.1_209231-251852	NZ_CP046762.1_671912-710590	73.8031	YES
NZ_CP065227.1_1436749-1473999	NZ_CP046762.1_671912-710590	76.2325	YES
NZ_CP066156.1_2220074-2251250	NZ_CP046762.1_671912-710590	56.2559	YES
NZ_CP071842.1_1026629-1060975	NZ_CP046762.1_671912-710590	64.4888	YES
NZ_CP076643.1_1635103-1674423	NZ_CP046762.1_671912-710590	37.3718	YES
NZ_CP079859.1_1268811-1301092	NZ_CP046762.1_671912-710590	44.742	YES
NZ_CP082313.1_955907-986673	NZ_CP046762.1_671912-710590	62.4801	YES
NZ_CP082319.1_2286673-2320505	NZ_CP046762.1_671912-710590	74.4689	YES
NZ_CP090614.1_2519197-2554320	NZ_CP046762.1_671912-710590	57.6877	YES
NZ_CP097294.1_1030959-1075184	NZ_CP046762.1_671912-710590	77.4806	YES
NZ_CP117994.1_2211000-2244863	NZ_CP046762.1_671912-710590	74.0396	YES
NZ_CP118529.1_182575-214418	NZ_CP046762.1_671912-710590	35.7164	YES
NZ_CP118591.1_2242522-2274436	NZ_CP046762.1_671912-710590	35.5082	YES
Vibrio~phage~1.202.O._10N.222.45.E8	NZ_CP046762.1_671912-710590	59.5277	YES
Vibrio~phage~PV94	NZ_CP046762.1_671912-710590	31.2498	YES
Vibrio~phage~Valm-yong1	NZ_CP046762.1_671912-710590	75.8524	YES
phiM1400197	NZ_CP046762.1_671912-710590	39.2353	YES
phiM1400480	NZ_CP046762.1_671912-710590	39.2353	YES
NZ_CP046803.1_1271368-1308802	NZ_CP046772.1_2415490-2450537	55.0304	YES
NZ_CP046814.1_2594778-2627517	NZ_CP046772.1_2415490-2450537	61.8046	YES
NZ_CP050465.1_1008634-1046869	NZ_CP046772.1_2415490-2450537	48.1198	YES
NZ_CP050465.1_1104632-1139572	NZ_CP046772.1_2415490-2450537	79.2124	YES
NZ_CP050468.1_302467-339988	NZ_CP046772.1_2415490-2450537	48.1198	YES
NZ_CP050471.1_800883-834087	NZ_CP046772.1_2415490-2450537	78.8192	YES
NZ_CP050471.1_891616-924551	NZ_CP046772.1_2415490-2450537	53.528	YES
NZ_CP051101.1_1540962-1574830	NZ_CP046772.1_2415490-2450537	59.3449	YES
NZ_CP060386.1_1148849-1183318	NZ_CP046772.1_2415490-2450537	95.5671	YES
NZ_CP065151.1_209231-251852	NZ_CP046772.1_2415490-2450537	61.6323	YES
NZ_CP065227.1_1436749-1473999	NZ_CP046772.1_2415490-2450537	52.7333	YES
NZ_CP066156.1_2220074-2251250	NZ_CP046772.1_2415490-2450537	65.5974	YES
NZ_CP071842.1_1026629-1060975	NZ_CP046772.1_2415490-2450537	111.335	YES
NZ_CP076643.1_1635103-1674423	NZ_CP046772.1_2415490-2450537	52.2406	YES
NZ_CP079859.1_1268811-1301092	NZ_CP046772.1_2415490-2450537	71.7887	YES
NZ_CP082313.1_955907-986673	NZ_CP046772.1_2415490-2450537	72.1631	YES
NZ_CP082319.1_2286673-2320505	NZ_CP046772.1_2415490-2450537	72.9542	YES
NZ_CP090614.1_2519197-2554320	NZ_CP046772.1_2415490-2450537	82.3803	YES
NZ_CP097294.1_1030959-1075184	NZ_CP046772.1_2415490-2450537	51.1164	YES
NZ_CP117994.1_2211000-2244863	NZ_CP046772.1_2415490-2450537	72.5512	YES
NZ_CP118529.1_182575-214418	NZ_CP046772.1_2415490-2450537	73.3732	YES
NZ_CP118591.1_2242522-2274436	NZ_CP046772.1_2415490-2450537	76.913	YES
Vibrio~phage~1.202.O._10N.222.45.E8	NZ_CP046772.1_2415490-2450537	50.5084	YES
Vibrio~phage~PV94	NZ_CP046772.1_2415490-2450537	56.0247	YES
Vibrio~phage~Valm-yong1	NZ_CP046772.1_2415490-2450537	86.3849	YES
phiM1400197	NZ_CP046772.1_2415490-2450537	73.8098	YES
phiM1400480	NZ_CP046772.1_2415490-2450537	73.8098	YES
NZ_CP046791.1_1887148-1929875	NZ_CP046787.1_1193793-1227993	42.6999	NO
NZ_CP046824.1_489536-523418	NZ_CP046787.1_1193793-1227993	5.74599	NO
NZ_CP046825.1_1011161-1047090	NZ_CP046787.1_1193793-1227993	109.444	YES
NZ_CP047986.1_1480276-1513709	NZ_CP046787.1_1193793-1227993	146.896	YES
NZ_CP064038.1_1011299-1050761	NZ_CP046787.1_1193793-1227993	35.3915	NO
NZ_CP064042.1_344139-383598	NZ_CP046787.1_1193793-1227993	35.241	NO
NZ_CP073273.1_1957229-1990247	NZ_CP046787.1_1193793-1227993	119.858	YES
NZ_CP082317.1_1545315-1580329	NZ_CP046787.1_1193793-1227993	150.009	YES
NZ_CP090387.1_1874499-1907982	NZ_CP046787.1_1193793-1227993	107.345	YES
NZ_CP091976.1_1653843-1681039	NZ_CP046787.1_1193793-1227993	92.412	YES
NZ_CP092588.1_704036-736430	NZ_CP046787.1_1193793-1227993	112.57	YES
NZ_CP097294.1_182156-217142	NZ_CP046787.1_1193793-1227993	116.2	YES
NZ_CP097874.1_228674-264995	NZ_CP046787.1_1193793-1227993	59.357	NO
NZ_CP117989.1_1839097-1872338	NZ_CP046787.1_1193793-1227993	149.722	YES
NZ_CP118597.1_2067295-2100556	NZ_CP046787.1_1193793-1227993	36.9073	NO
NZ_CP128204.1_608753-644972	NZ_CP046787.1_1193793-1227993	40.2944	NO
NZ_LT897798.1_108313-142361	NZ_CP046787.1_1193793-1227993	115.066	YES
Vibrio~phage~martha~12B12	NZ_CP046787.1_1193793-1227993	112.57	YES
phiCAIM148	NZ_CP046787.1_1193793-1227993	39.5092	NO
phiCAIM463	NZ_CP046787.1_1193793-1227993	126.935	YES
phiFDAARGOS107	NZ_CP046787.1_1193793-1227993	33.7738	NO
NZ_CP046824.1_489536-523418	NZ_CP046791.1_1887148-1929875	59.1277	YES
NZ_CP046825.1_1011161-1047090	NZ_CP046791.1_1887148-1929875	36.2125	NO
NZ_CP047986.1_1480276-1513709	NZ_CP046791.1_1887148-1929875	40.0254	NO
NZ_CP064038.1_1011299-1050761	NZ_CP046791.1_1887148-1929875	99.8499	YES
NZ_CP064042.1_344139-383598	NZ_CP046791.1_1887148-1929875	99.4483	YES
NZ_CP073273.1_1957229-1990247	NZ_CP046791.1_1887148-1929875	33.7192	NO
NZ_CP082317.1_1545315-1580329	NZ_CP046791.1_1887148-1929875	42.8797	NO
NZ_CP090387.1_1874499-1907982	NZ_CP046791.1_1887148-1929875	33.7192	NO
NZ_CP091976.1_1653843-1681039	NZ_CP046791.1_1887148-1929875	17.0552	NO
NZ_CP092588.1_704036-736430	NZ_CP046791.1_1887148-1929875	34.0347	NO
NZ_CP097294.1_182156-217142	NZ_CP046791.1_1887148-1929875	33.8752	NO
NZ_CP097874.1_228674-264995	NZ_CP046791.1_1887148-1929875	110.921	YES
NZ_CP117989.1_1839097-1872338	NZ_CP046791.1_1887148-1929875	43.8442	NO
NZ_CP118597.1_2067295-2100556	NZ_CP046791.1_1887148-1929875	87.7885	YES
NZ_CP128204.1_608753-644972	NZ_CP046791.1_1887148-1929875	117.762	YES
NZ_LT897798.1_108313-142361	NZ_CP046791.1_1887148-1929875	43.0637	NO
Vibrio~phage~martha~12B12	NZ_CP046791.1_1887148-1929875	34.0347	NO
phiCAIM148	NZ_CP046791.1_1887148-1929875	90.4404	YES
phiCAIM463	NZ_CP046791.1_1887148-1929875	40.7725	NO
phiFDAARGOS107	NZ_CP046791.1_1887148-1929875	83.8643	YES
NZ_CP046814.1_2594778-2627517	NZ_CP046803.1_1271368-1308802	45.74	YES
NZ_CP050465.1_1008634-1046869	NZ_CP046803.1_1271368-1308802	33.7156	YES
NZ_CP050465.1_1104632-1139572	NZ_CP046803.1_1271368-1308802	61.829	YES
NZ_CP050468.1_302467-339988	NZ_CP046803.1_1271368-1308802	30.6377	YES
NZ_CP050471.1_800883-834087	NZ_CP046803.1_1271368-1308802	61.5188	YES
NZ_CP050471.1_891616-924551	NZ_CP046803.1_1271368-1308802	31.9263	YES
NZ_CP051101.1_1540962-1574830	NZ_CP046803.1_1271368-1308802	79.2548	YES
[truncated: 547 more rows]

## Sheet: Metadata
Node	Viral_Clusters	Host_Information	Phage_Sources
phiM1400197	VC_131_0	Vibrio_harveyi	This study, manually curated
phiM1400480	VC_131_0	Vibrio_harveyi	This study, manually curated
Vibrio~phage~1.202.O._10N.222.45.E8	VC_131_0	Vibrio_cyclitrophicus	ProkaryoticViralRefSeq211
Vibrio~phage~PV94	VC_131_0	Vibrio_vulnificus	ProkaryoticViralRefSeq211
Vibrio~phage~Valm-yong1	VC_131_0	Vibrio_alginolyticus	ProkaryoticViralRefSeq211
NC_009784.1_257738-297117	VC_131_0	Vibrio_campbellii	This study, predicted by geNomad
NC_016602.1_2596008-2632096	VC_131_0	Vibrio_furnissii	This study, predicted by geNomad
NC_019955.1_2860706-2892928	VC_131_0	Vibrio_parahaemolyticus	This study, predicted by geNomad
NC_021847.1_2713346-2744213	VC_131_0	Vibrio_parahaemolyticus	This study, predicted by geNomad
NC_022270.1_1776209-1816796	VC_131_0	Vibrio_campbellii	This study, predicted by geNomad
NZ_AP025492.1_2539002-2574470	VC_131_0	Vibrio_gigantis	This study, predicted by geNomad
NZ_AP026764.1_761876-798516	VC_131_0	Vibrio_sp.	This study, predicted by geNomad
NZ_CP009983.1_1209309-1245640	VC_131_0	Vibrio_parahaemolyticus	This study, predicted by geNomad
NZ_CP010883.1_1126202-1164235	VC_131_0	Vibrio_parahaemolyticus	This study, predicted by geNomad
NZ_CP011406.1_1151065-1187728	VC_131_0	Vibrio_parahaemolyticus	This study, predicted by geNomad
NZ_CP013827.1_1209292-1245623	VC_131_0	Vibrio_parahaemolyticus	This study, predicted by geNomad
NZ_CP015864.1_1184846-1223300	VC_131_0	Vibrio_campbellii	This study, predicted by geNomad
NZ_CP016347.1_2228946-2262705	VC_131_0	Vibrio_natriegens	This study, predicted by geNomad
NZ_CP016349.1_2391460-2423831	VC_131_0	Vibrio_natriegens	This study, predicted by geNomad
NZ_CP033577.1_2973383-3007330	VC_131_0	Vibrio_mediterranei	This study, predicted by geNomad
NZ_CP042452.1_1518686-1549113	VC_131_0	Vibrio_diabolicus	This study, predicted by geNomad
NZ_CP044206.1_1892324-1930540	VC_131_0	Vibrio_vulnificus	This study, predicted by geNomad
NZ_CP046762.1_671912-710590	VC_131_0	Vibrio_parahaemolyticus	This study, predicted by geNomad
NZ_CP046772.1_2415490-2450537	VC_131_0	Vibrio_alginolyticus	This study, predicted by geNomad
NZ_CP046803.1_1271368-1308802	VC_131_0	Vibrio_cidicii	This study, predicted by geNomad
NZ_CP046814.1_2594778-2627517	VC_131_0	Vibrio_alginolyticus	This study, predicted by geNomad
NZ_CP050465.1_1008634-1046869	VC_131_0	Vibrio_campbellii	This study, predicted by geNomad
NZ_CP050465.1_1104632-1139572	VC_131_0	Vibrio_campbellii	This study, predicted by geNomad
NZ_CP050468.1_302467-339988	VC_131_0	Vibrio_campbellii	This study, predicted by geNomad
NZ_CP050471.1_800883-834087	VC_131_0	Vibrio_campbellii	This study, predicted by geNomad
NZ_CP050471.1_891616-924551	VC_131_0	Vibrio_campbellii	This study, predicted by geNomad
NZ_CP051101.1_1540962-1574830	VC_131_0	Vibrio_navarrensis	This study, predicted by geNomad
NZ_CP060386.1_1148849-1183318	VC_131_0	Vibrio_alginolyticus	This study, predicted by geNomad
NZ_CP065151.1_209231-251852	VC_131_0	Vibrio_kanaloae	This study, predicted by geNomad
NZ_CP065227.1_1436749-1473999	VC_131_0	Vibrio_cyclitrophicus	This study, predicted by geNomad
NZ_CP066156.1_2220074-2251250	VC_131_0	Vibrio_parahaemolyticus	This study, predicted by geNomad
NZ_CP071842.1_1026629-1060975	VC_131_0	Vibrio_sp.	This study, predicted by geNomad
NZ_CP076643.1_1635103-1674423	VC_131_0	Vibrio_ostreae	This study, predicted by geNomad
NZ_CP079859.1_1268811-1301092	VC_131_0	Vibrio_neptunius	This study, predicted by geNomad
NZ_CP082313.1_955907-986673	VC_131_0	Vibrio_alginolyticus	This study, predicted by geNomad
NZ_CP082319.1_2286673-2320505	VC_131_0	Vibrio_alginolyticus	This study, predicted by geNomad
NZ_CP090614.1_2519197-2554320	VC_131_0	Vibrio_pelagius	This study, predicted by geNomad
NZ_CP097294.1_1030959-1075184	VC_131_0	Vibrio_sp.	This study, predicted by geNomad
NZ_CP117994.1_2211000-2244863	VC_131_0	Vibrio_alginolyticus	This study, predicted by geNomad
NZ_CP118529.1_182575-214418	VC_131_0	Vibrio_harveyi	This study, predicted by geNomad
NZ_CP118591.1_2242522-2274436	VC_131_0	Vibrio_harveyi	This study, predicted by geNomad
phiCAIM148	VC_213_0	Vibrio_harveyi	This study, manually curated
phiFDAARGOS107	VC_213_0	Vibrio_harveyi	This study, manually curated
NZ_AP024897.1_2839977-2874897	VC_213_0	Vibrio_quintilis	This study, predicted by geNomad
NZ_AP025484.1_616836-651477	VC_213_0	Vibrio_echinoideorum	This study, predicted by geNomad
NZ_AP026763.1_1020217-1057654	VC_213_0	Vibrio_sp.	This study, predicted by geNomad
NZ_CP016351.1_2299631-2337417	VC_213_0	Vibrio_natriegens	This study, predicted by geNomad
NZ_CP033145.1_515296-549514	VC_213_0	Vibrio_owensii	This study, predicted by geNomad
NZ_CP034290.1_718984-754786	VC_213_0	Vibrio_parahaemolyticus	This study, predicted by geNomad
NZ_CP034295.1_721840-757642	VC_213_0	Vibrio_parahaemolyticus	This study, predicted by geNomad
NZ_CP041202.1_1021538-1057964	VC_213_0	Vibrio_parahaemolyticus	This study, predicted by geNomad
NZ_CP046750.1_780742-815154	VC_213_0	Vibrio_cholerae	This study, predicted by geNomad
NZ_CP046791.1_1887148-1929875	VC_213_0	Vibrio_navarrensis	This study, predicted by geNomad
NZ_CP046824.1_489536-523418	VC_213_0	Vibrio_mimicus	This study, predicted by geNomad
NZ_CP064038.1_1011299-1050761	VC_213_0	Vibrio_parahaemolyticus	This study, predicted by geNomad
NZ_CP064042.1_344139-383598	VC_213_0	Vibrio_parahaemolyticus	This study, predicted by geNomad
NZ_CP097874.1_228674-264995	VC_213_0	Vibrio_parahaemolyticus	This study, predicted by geNomad
NZ_CP118597.1_2067295-2100556	VC_213_0	Vibrio_harveyi	This study, predicted by geNomad
NZ_CP128204.1_608753-644972	VC_213_0	Vibrio_furnissii	This study, predicted by geNomad
phi345	VC_278_0	Vibrio_harveyi	This study, manually curated
phiGAN1709	VC_278_0	Vibrio_harveyi	This study, manually curated
NZ_CP118532.1_1782183-1820163	VC_278_0	Vibrio_harveyi	This study, predicted by geNomad
NZ_CP118576.1_1458548-1496528	VC_278_0	Vibrio_harveyi	This study, predicted by geNomad
phiCAIM463	VC_287_0	Vibrio_harveyi	This study, manually curated
Vibrio~phage~martha~12B12	VC_287_0	Vibrio_harveyi	ProkaryoticViralRefSeq211
NC_009457.1_690034-722653	VC_287_0	Vibrio_cholerae	This study, predicted by geNomad
NC_009457.1_764600-798695	VC_287_0	Vibrio_cholerae	This study, predicted by geNomad
NC_012582.1_1221453-1254072	VC_287_0	Vibrio_cholerae	This study, predicted by geNomad
NC_012582.1_1296019-1330114	VC_287_0	Vibrio_cholerae	This study, predicted by geNomad
NZ_AP024874.1_666628-699022	VC_287_0	Vibrio_gazogenes	This study, predicted by geNomad
NZ_AP024907.1_2527687-2559070	VC_287_0	Vibrio_spartinae	This study, predicted by geNomad
NZ_AP025144.1_310760-345040	VC_287_0	Vibrio_penaeicida	This study, predicted by geNomad
NZ_AP025147.1_312187-346467	VC_287_0	Vibrio_penaeicida	This study, predicted by geNomad
NZ_AP025149.1_310776-345056	VC_287_0	Vibrio_penaeicida	This study, predicted by geNomad
NZ_AP025152.1_310677-344957	VC_287_0	Vibrio_penaeicida	This study, predicted by geNomad
NZ_AP025155.1_310671-344951	VC_287_0	Vibrio_penaeicida	This study, predicted by geNomad
NZ_CP010812.1_1667241-1713089	VC_287_0	Vibrio_cholerae	This study, predicted by geNomad
NZ_CP010883.1_813924-849189	VC_287_0	Vibrio_parahaemolyticus	This study, predicted by geNomad
NZ_CP013307.1_2386308-2419056	VC_287_0	Vibrio_cholerae	This study, predicted by geNomad
NZ_CP013313.1_596610-630595	VC_287_0	Vibrio_cholerae	This study, predicted by geNomad
NZ_CP016324.1_277611-310359	VC_287_0	Vibrio_cholerae	This study, predicted by geNomad
NZ_CP016383.1_2340174-2375146	VC_287_0	Vibrio_mimicus	This study, predicted by geNomad
NZ_CP016383.1_242304-276581	VC_287_0	Vibrio_mimicus	This study, predicted by geNomad
NZ_CP020077.1_689530-729398	VC_287_0	Vibrio_campbellii	This study, predicted by geNomad
NZ_CP045700.1_289994-322470	VC_287_0	Vibrio_algicola	This study, predicted by geNomad
NZ_CP045700.1_744120-777358	VC_287_0	Vibrio_algicola	This study, predicted by geNomad
NZ_CP045719.1_692526-725145	VC_287_0	Vibrio_cholerae	This study, predicted by geNomad
NZ_CP045719.1_767092-801187	VC_287_0	Vibrio_cholerae	This study, predicted by geNomad
NZ_CP046744.1_2515173-2547921	VC_287_0	Vibrio_cholerae	This study, predicted by geNomad
NZ_CP046787.1_1193793-1227993	VC_287_0	Vibrio_parahaemolyticus	This study, predicted by geNomad
NZ_CP046825.1_1011161-1047090	VC_287_0	Vibrio_mimicus	This study, predicted by geNomad
NZ_CP047986.1_1480276-1513709	VC_287_0	Vibrio_parahaemolyticus	This study, predicted by geNomad
NZ_CP073273.1_1957229-1990247	VC_287_0	Vibrio_fluvialis	This study, predicted by geNomad
NZ_CP082317.1_1545315-1580329	VC_287_0	Vibrio_alginolyticus	This study, predicted by geNomad
NZ_CP090387.1_1874499-1907982	VC_287_0	Vibrio_cholerae	This study, predicted by geNomad
NZ_CP091976.1_1653843-1681039	VC_287_0	Vibrio_sp.	This study, predicted by geNomad
NZ_CP092588.1_704036-736430	VC_287_0	Vibrio_gazogenes	This study, predicted by geNomad
NZ_CP097294.1_182156-217142	VC_287_0	Vibrio_sp.	This study, predicted by geNomad
NZ_CP117989.1_1839097-1872338	VC_287_0	Vibrio_campbellii	This study, predicted by geNomad
NZ_LT897798.1_108313-142361	VC_287_0	Vibrio_cholerae	This study, predicted by geNomad
pCAIM1508	VC_366_0	Vibrio_harveyi	This study, manually curated
NZ_CP045358.1	VC_366_0	Vibrio_sp.	This study, predicted by geNomad
NZ_CP046068.1	VC_366_0	Vibrio_sp.	This study, predicted by geNomad
NZ_CP046165.1	VC_366_0	Vibrio_sp.	This study, predicted by geNomad
NZ_CP050480.1	VC_366_0	Vibrio_campbellii	This study, predicted by geNomad
pAOD131	VC_448_0	Vibrio_harveyi	This study, manually curated
pGAN1807	VC_448_0	Vibrio_harveyi	This study, manually curated
NZ_CP045352.1	VC_448_0	Vibrio_aquimaris	This study, predicted by geNomad
NZ_CP050483.1	VC_448_0	Vibrio_campbellii	This study, predicted by geNomad
NZ_CP068645.1	VC_448_0	Vibrio_parahaemolyticus	This study, predicted by geNomad
phi1	#N/A	Vibrio_harveyi	This study, manually curated
phi2013V1036	#N/A	Vibrio_harveyi	This study, manually curated
pVH21FL	#N/A	Vibrio_harveyi	This study, manually curated
