# Supplementary material for: Prevalence, diversity, and parasitism of tailed prophages in Vibrio harveyi
Source: mSphere. 2025 Aug 25;10(9):e00228-25. doi: 10.1128/msphere.00228-25 (PMC12482185; doi:10.1128/msphere.00228-25)
Supplement: Data set S2 — Comprehensive list of CRISPR spacer-matched genes across V. harveyi prophages. [file msphere.00228-25-s0002.xlsx]

## Sheet: Sheet1
Dataset S2 Comprehensive list of CRISPR spacer-matched genes across V. harveyi prophages.
CRISPR	Spacer	Spacer Sequences	Prophage Contig	Contig Name (Prophage Name)	pident	length	qstart	qend	sstart	send	evalue	bitscore	Amino-acid sequences	HHpred Name	HHpred Probability	HHpred E-value	HHpred Score	HHpred ss	HHpred Aligned cols	HHpred Target Length
NZ_CP045070.1: 1702985-1706805 CAS-TypeIE (evidence-level=4)	WXL538_spacer1	AGCAAAATTTTAATCAGCGTTTCGTCGCTGAT
	WXL538_spacer2	CTCCACTTATCAGCCGCTTTTATAGCTCGGCA
	WXL538_spacer3	CTCATCCGAGTTCGAAACTCGTGCTCCAGAGC
	WXL538_spacer4	CAAAAGAGCATTACGAAGAGTCTGCAGAGAAA
	WXL538_spacer5	CACCACTGTGACCGCATCAGAGTTAAACAAAC
	WXL538_spacer6	TATGGCGCATTGTTCATCATTGAACGATTGCC
	WXL538_spacer7	TTGCCGACAATTCCATCCGTGAAAAGGTCGTA
	WXL538_spacer8	AGAAATTGAACGCCAGCCAGTCTTCAATCTCG
	WXL538_spacer9	TTGTGTATAACAACGGTAAAGGCAATATGAAC
	WXL538_spacer10	CTGTACAGTTTTAATAAACCGTGTCTTAACGC
	WXL538_spacer11	TCAGCAATCATATTTTGAAACATAACCTACAC
	WXL538_spacer12	ACTAGAATTAACATACTCAGTATCAGCAATAG
	WXL538_spacer13	TATCCAAATTAACTTCATTGGCACGCCCTGCA
	WXL538_spacer14	ACGTCACTTCCTGGTGATGCTCGCGTTATGTC
	WXL538_spacer15	GATCCCTGCGAAGAAATGGCACTGTGCGAATT
	WXL538_spacer16	CAGAGACAGGTGTACAGTTATATTAGACATTG
	WXL538_spacer17	GCTTTTTAGTCCAATCTGCGAACGGCTTACTAA
	WXL538_spacer18	AAGGTTACTGCACACTCAAAGAAAACGAGAAG
	WXL538_spacer19	CCCTTAATTCGTTCAATCGGGTTGGTCACATC
	WXL538_spacer20	ATAAAGAAGCCAAACCAGAAGAAGACATAAGC
	WXL538_spacer21	ACCTGATAGCTCAGACTGTACGGCAAGGACTG
	WXL538_spacer22	TGATGCATGCAACTCACTAGATGCAGCTGTTC
	WXL538_spacer23	GTTCCTCGGCTTGTTAACTGGAAAAATCGAAG
	WXL538_spacer24	TTATCCTTTGAAGTCAGAAGTTTATCTTTTAA
	WXL538_spacer25	ATAACTTCGGTTGTGTAAATACCGCCGCCATC
	WXL538_spacer26	CAACAGCAACTAGAGGCAATGAGATCGGTCAG
	WXL538_spacer27	GGCTAAGACCACACCAGTAAAAGCAAATCCAA
	WXL538_spacer28	TCGATGGCTGCGACGTCTTGGCTCTGGCTAAA
	WXL538_spacer29	TCCCATCTTCAAATTTTTTAAAGATGATTGCC
	WXL538_spacer30	TCATGTTTAACGCTGTAAATGCGGCGCTTTTG
	WXL538_spacer31	TTTGCAGAAACGACCTCAGCATTAATGCCATG
	WXL538_spacer32	TGGTGACGTCAATCGCCTCTAGGCTATCAAGG
	WXL538_spacer33	AAATAACGGAGTCGTATCAATGAGTGTGATCT
	WXL538_spacer34	ATTGTTTCGTCCTCGACACGCTCACCACTTGG
	WXL538_spacer35	CAGTGGGCGCCAACATCGCGACACAAATCCAG
	WXL538_spacer36	CCGTCTGGTATCGATGCAGGGACACTATTGCC
	WXL538_spacer37	GCGACTGATGGCTATTATTTCAATATTACAAG	CP117057.1	Vibrio harveyi strain VH21FL plasmid unnamed2 (pVH21FL)	100	32	1	32	20043	20074	9.33e-09	60.2	MAIISILQAYNPSISFSSDGNESVAEFDAEYNMQLLTRTTITKYPVETGQEVAGSLIVNPSEIKFSWGIGIKKVTSLLSTDFVEKLTTNPLGLAGGFVSNFIDSGIANFLIGALADSTLLQTEKQSRAFLAMKVLQQAQLWGIRLVITIEGLGQLKNMMVNEVRVSRSGKDGGKIMFDITMSQIIVPSESAKDDQLNGKVYGGVIKGVPADE	baseplate organization protein, gp11; Myoviridae, Phage, Baseplate complex, VIRUS;{Vibrio phage XM1}	99.96	5.9e-27	199.49	19.1	188	250
	WXL538_spacer38	GGCATCCCAGACGGCTCGATGGTGAATGTTAA
	WXL538_spacer39	CGGCATTCACAAAGAATTAGATAGTGATTTTA
	WXL538_spacer40	TCAACAGGCGTAAGCAAGACCCCGCGCTGTTG
	WXL538_spacer41	CAACGCTCATATTATTGTCATCCACCACCATG
	WXL538_spacer42	AAACTTTGCAATCTGAGGAACCCACACCCAAA
	WXL538_spacer43	ATTTATTTTCGCGTTTTCGATGGCTGCGACGT
	WXL538_spacer44	CTGGAAGCCTAGCGTCGTTTGAAGTAACTTCG
	WXL538_spacer45	TAGATACGACTGATTTCACTGAGTTGGGAATT
	WXL538_spacer46	TCCTCAACTCTCCAGTCATTTTCTGCATAGTG
	WXL538_spacer47	ACCACCACAGTCAATGATGACAACCTCACTAG	CP117057.1	Vibrio harveyi strain VH21FL plasmid unnamed2 (pVH21FL)	100	32	1	32	5381	5350	9.33e-09	60.2	MIITITGQKGGTKKTTTALNVGQMLNASAIVDLETNSSIDVINNLRENPLNVVKFNSNEKLAKFLVSVKASEVVIIDCGGYDSDMANIAMEAADTIIIPITEGVTDRNGLISTQRKFEMLDIEHKAIVFPNGEHHAKKHFSKLEEIVSLLPDMIFRKDLAIPQCAYVRDAAEAGLSIAEFNKHCKSYRAYKRLCDELVPF	Plasmid partitioning protein ParF; deviant walker box, dna segregation, UNKNOWN FUNCTION; HET: ADP; 1.8A {Escherichia co	99.94	1.5e-23	137.64	19.8	195	206
	WXL538_spacer48	ATATTACTGAAGAACTAAAAATTATCTATGAC
	WXL538_spacer49	GTGTCTTCGTAGAAGTCCACGATTTCAAAACA
	WXL538_spacer50	CTAGTATAATCAGGTTTGATCATTGTTTTTTG
	WXL538_spacer51	GAGCACATGGCTGACACCTTTGGGAATAGCCTAGATTCAA
	WXL538_spacer52	ACGTAAATATTGAGCCCTGCCGATTGGTGGGG
	WXL538_spacer53	TATTTCATGGACCGGTGAACGTTCTGGCGCAT	CP080098.1	Vibrio harveyi strain 1 chromosome 2 (phi1)	100	32	1	32	3541228	3541259	9.33e-09	60.2	MTALQKIDNAAAEVNTKANILSESLSQASGTNPDQEQQFQSVASEFNMPLAFVRDNYDSISGMIEAKKNDPKKFVTDYPLSSDWFSNTENASISSDSIKQLQEYELLLTKQKNLKATDEAGGLLAYSLKGAGQRSAELLGNLINITEKVQRYSSSYMVTDKLMKAFGGEDAPERSPVHEISDKLLEYSEGGEKADFWSEYKGDLTDVDSLAKFVFSQGTASIPDAIAVATSFPLYYASRVEEGAQARAENKDLEQPEVSDYGISSAYMLASSLLERIGAKGMLGSFLTEAPAATAKGVLKEVGKAGAKEAGTEFLQEITEYTGETAFTNKDLSVSEGVERGLQGAIVGGPTGAAVRGVTSPVELYRAKNIDALKDKLDSEMSDASEAKEANDSITKAIE…	LPD22 ; Large polyvalent protein associated domain 22	99.81	1.2e-19	159.02	8.7	90	97
	WXL538_spacer54	CTGTTCCTTATGCTATCGAAGAGGTTGAAAAG
	WXL538_spacer55	TCGTATTCAATCCAGTTGGATTTGCAATTCCA
	WXL538_spacer56	TCTTCTTGATATGGGTCCTGCAGTGAAACCGA
	WXL538_spacer57	TATACGCCATTGCTTGCCATCGATAGACTTCA
	WXL538_spacer58	GTTGCAATTAAGCAGTCCATAGTTACATCAGT
	WXL538_spacer59	GTGCGATTACGCTGAGCTTCTTGATCACAAAG
	WXL538_spacer60	TTGACCGAGAATGGATAAAGTAACTCTACTGA
	WXL538_spacer61	TAGCCACTGATTAATCATGTCAGTAATTTGAG
	WXL538_spacer62	GCTGTAGCTGCTATGGCTAAAGAGTTTCCGTGG
NZ_JACGMA010000001.1：89814-92465 CAS-TypeIE (evidence-level=4)	2013V1036_spacer1	TCGTTGGTATCGCCACTCATGCCCGCTTTAGC
	2013V1036_spacer2	CTGATGCCATGGTTCAATTTGGTTGCCGTTTT
	2013V1036_spacer3	AGCCCACGTAGGTAGCCACTCTTCGCCTTTTG
	2013V1036_spacer4	TTCAACAAAGTCAGTTGATAGTAACGATGTTA
	2013V1036_spacer5	CTCCTAGAAAATAAGAGCCCCAAAACGAGGCT
	2013V1036_spacer6	GGGTTAATACCTCCCATTGTGGCAAAGCCAAG
	2013V1036_spacer7	TATGTAGATAACATGAAAGCCGGCGCGACATT
	2013V1036_spacer8	TCCTGTAGTCCTTTCATGTATTCAGATTTCGC	CP117057.1	Vibrio harveyi strain VH21FL plasmid unnamed2 (pVH21FL)	100	32	1	32	13482	13451	9.33e-09	60.2	MVRKTISCDVQTTRSYTPQGFLKVSILAGKVGVQRYSCDELDVPDIHGTGFVNVARLPEEVFSQKSLDSLEFIDLTDNHPPEREVTSDNYKTRTTGVVTSKGRKHEDGKHIVVDALIKDKATIRAVENNKKQVSLGYEHDIIRRSGTLDGENYDYVQTDIFHNHLAIVHRGRAKTATILDSENLSMTEEEIAAMQAENERLKESNTKLSNDAESAELERTIDRARVIDSSYDPKGKTHEQVKRDLLGDKVSNDHDMSIVNYAFNDLFKTCSNPDNRQHRPIQIKARSNDADMNDEQKRISEDADKAKSEYMKGLQEGY	gp24 Scaffolding protein; phage, bacteriophage, gene product 24 (gp24), STRUCTURAL PROTEIN, VIRAL PROTEIN, gene product	100	4.2e-37	310.19	19.1	167	478
	2013V1036_spacer9	GCGTCGCGGTCTTCTCATCGCTGACGAAGAAT
	2013V1036_spacer10	AAAGCTGTAGTCAACCTTTGTCGCGGTCTGAG
	2013V1036_spacer11	CATTACAATATTCAATGCGTCCTGTGTGTAAC
	2013V1036_spacer12	ACTATAAATTTAAGAGTGAATGCAACGGATCT
	2013V1036_spacer13	CGCAGCGATCTTTTTCCAAAGCGCTTTGCCAC
	2013V1036_spacer14	GATGTAACCGCGTTCCTTAGCCATATGTAACG
	2013V1036_spacer15	GACTACACCTGCAGATTAATCTGGCATGACAC
	2013V1036_spacer16	CGGCGCAGCTTGGCGCTGGTGGGGAAAGAAAG
	2013V1036_spacer17	GCAGTACGGAGCCGGTTATCGATAGAGGTCGG
	2013V1036_spacer18	ACATTCTTGGAAATGTTGAAGGTTATGGATTG	CP117057.1	Vibrio harveyi strain VH21FL plasmid unnamed2 (pVH21FL)	100	32	1	32	20859	20890	9.33e-09	60.2	MSKTQYPFSPSANFDFTLPLDTGDVDFNMVWLDVLELWVISAYKNGLPLTEGRIVVNNQDILGNVEGYGLLQFEGSTPTRNNIGNECFLYYYGVNDDL	Pam3 plug gp18; baseplate, VIRUS, VIRAL PROTEIN; 3.19A {uncultured cyanophage}	99.95	1.8e-26	142.07	12	95	106
	2013V1036_spacer19	CTCTCTTCAATATAAACAGTGTCGTTTTTAAT	CP117057.1	Vibrio harveyi strain VH21FL plasmid unnamed2 (pVH21FL)	100	32	1	32	20037	20006	9.33e-09	60.2	MAKPTQKQVAELSGVSQSIVSKVLRGNIPRNMSKAKIKSVLDAAEKLGYALPKPKEKPEAKPESAPSQPKAKPTPPPKFGATPQGNPLHKYGSQWKQHVANATGVMPKGDFTSLKFGEQKQVVKILNQIDKDGKKRTELTNKNYKQNQANRAMWKGVAIGAGAVGIPLSLAGIVNKLTDLIGDTAEVARQGSTLGIDKDKLVAMDRQSTVMGLQDGELTSSLRNVQSVMTDMKLGVDPSLMTMMSQYGIGADMGKIQSIVNNGTSADLVGELYNQFNKGNLSNIQISSLLDKMGAGSLTELFTNKQMGKVLDAKPIQGAAQSAIELDRALGEVRNKINDLFIKNFDEINGGLDKFSHWLDTTDFTELGILFKDLAAGVSAILGLIPGFESTDDLKEKRS…	LacI-type transcriptional regulator; Human Microbiome, structural genomics, PSI-Biology, protein structure initiative, m	99.74	4.2e-18	170.32	6.9	201	347
	2013V1036_spacer20	TTGGGGTGTAAACGCTGCTCTTGGTCGTGCTC
	2013V1036_spacer21	ACACCTCCGGTCTTCTTGCCGAACGACGGCAA
	2013V1036_spacer22	TCGACAGCAGTATCAACCCACATAAGCTACAC
	2013V1036_spacer23	GAAGTTACACCCGCCGTCGAAGCCTCAAATGA
	2013V1036_spacer24	GACATAGGCTCATCACAAACAATCTCAACTAA
	2013V1036_spacer25	GGATTTCTGCTGGTTTGACATCTGAAATACTC
	2013V1036_spacer26	TAAAACTTATCGATACAGATGACTTTCAAACC	CP014039.2	Vibrio harveyi strain FDAARGOS_107 chromosome 2 (phiFDAARGOS107)	100	32	1	32	2276551	2276582	9.33e-09	60.2	MFKVVKDRIVKDWPATLTVAQDGGKVEVHKITLDLKLIDTDDFQTLSAKGDKELLKTIVVGWGGIGDKDGKALPFDADWLDVLAKDAAFVQGTLDAFYDAISGKAAEKNL	Phage tail assembly chaperone	99.86	1.5e-20	117.22	11.6	96	103
			NZ_JPTN01000402.1	Vibrio harveyi strain CAIM148 contig-2000011 (phiCAIM148)	100	32	1	32	3611	3642	9.33e-09	60.2	MFKVVKDRIVKDWPATLTVAQDGGKVEVHKITLDLKLIDTDDFQTLSAKGDKELLKTIVVGWGGIGDKDGKALPFDADWLDVLAKDAAFVQGTLDAFYDAISGKAAEKNL	Phage tail assembly chaperone	99.86	1.5e-20	117.22	11.6	96	103
	2013V1036_spacer27	TTGCAAAAACATTTGAGTACCAAAACGGGTCT
	2013V1036_spacer28	ATGACAGAATCACGCTCGATATCGCCCAAACG
	2013V1036_spacer29	ACCACCGGTTAGACGTACAAATACGACTTCAT
	2013V1036_spacer30	GCCTCCCTGATGTCCACAGATTTTGTGGATAA
	2013V1036_spacer31	CCGAGAACGGCGAAAGGTTCTGCCGTGGACGA
	2013V1036_spacer32	CAACTGAAACAAATGACACTCCTGACTGGAAA
	2013V1036_spacer33	CAGTGGGCGGACGATTACGGAACGGATTCAGA
	2013V1036_spacer34	GTTTCTCAACAAAAAATCGACGGATATGCTGA
	2013V1036_spacer35	TTGACGCCATTCCGTGATTAATTTAGCAGATG
	2013V1036_spacer36	CAAGAGCACCACGAATAATATTAGTAGCATCG
	2013V1036_spacer37	ATCCCACCTATCCCAAGTAAAGGCACTCTGGA
	2013V1036_spacer38	CACGACACGCAGCGCCGTGTAGAGCTCGTCCA
	2013V1036_spacer39	GCTCGCATTGGGTCTTTATATCGGAGGGTTCT
	2013V1036_spacer40	CTCATCCGAGTCCTGAATTCGTGCTCCAGAGC
	2013V1036_spacer41	GAGGGCATTGACTGGAAGACAGAATTTGGCGA
	2013V1036_spacer42	ACGGGCATTCAAGCCATCACACAAGATGAGTA
	2013V1036_spacer43	CGTGTTTTGAAGCATTGCGCCAGTATTTGACG
NZ_CP014038.2: 73377-75664 CAS-TypeIE (evidence-level=4)	FDAARGOS107_spacer1	ATAATCACGTTGATACTTACCAGCATCTTTTG
	FDAARGOS107_spacer2	CCTCGGAAATATACGACGAAATTTACAAGAAA
	FDAARGOS107_spacer3	CTGATTTGCTTTCTTTTGCTGGCTCGTCCTTT	CP080098.1	Vibrio harveyi strain 1 chromosome 2 (phi1)	100	32	1	32	3565954	3565923	9.33e-09	60.2	MNFAEKFNPELESKKEPKPENDCPWQRFVNQLLTNTSEQDDIDPEDLEEIAAKMKGVFEEREIQLIGDDGFYSIPASELISHTNDSEMILHELMNVRKLRALMDEIVSHTAEDEPKDEPAKESKSALRSKKQTEKHDFDIVSGDQMFCPHTFEEKKQVARTFIRYR	Hypothetical protein	N/A	N/A	N/A	N/A	N/A	N/A
	FDAARGOS107_spacer4	ATCGCGCTATCACATTCGTTTTGAGCCATACC
	FDAARGOS107_spacer5	AGTCACCGGGTAAGACCGGAACGGTAGAAAGA
	FDAARGOS107_spacer6	TATCAAAGAACATCTGCATGCACTCTTCATAG
	FDAARGOS107_spacer7	GACACAAAGAACAAATATGGCATCGATAACAG
	FDAARGOS107_spacer8	CCATATCAGACTGAGTAGATACAACAGATAAA
	FDAARGOS107_spacer9	AGCATCAGCAATATCCTTGGGTAGTTCATCAG
	FDAARGOS107_spacer10	TGACTACATTCTGTCAATGGAGTATTGGGAGA
	FDAARGOS107_spacer11	CACTTGGAGTTATTGATCGAGAGTGATCAAAA	NZ_BGNF01000011.1	Vibrio harveyi strain GAN1709 contig00011 (phiGAN1709)	100	32	1	32	46114	46145	9.33e-09	60.2	MCRHHPNWRFGHNANIAWIPKFFYGGSKRHNLPSDRDWIFKHLELLIESDQKIASERYEQIFLSFHNKGEFRKARYEANKFLQDFTNSRYVTGKPMQPAENKTGHNKLGKKIAQVRKVQNSSRPKIIT	REP_BPHC1 Replication protein OS=Haemophilus phage HP1 (strain HP1c1) OX=1289570 GN=rep PE=3 SV=1	96.73	0.008	58.38	6.2	55	775
	FDAARGOS107_spacer12	TTGTTCCGGCTGGTACCGCTGATTCAGTTCAG
	FDAARGOS107_spacer13	GTCAAACATTTTGAATGGATAGATTATGAGTA
	FDAARGOS107_spacer14	CAATGCAGGCTGGCGACCTGAAGACGGCAAAA
	FDAARGOS107_spacer15	CCAACCGTCACGAGTAAATTTATCGCCAGTGT
	FDAARGOS107_spacer16	CAATCAGCAAAAGCATGGTGGTGGATAACAAC
	FDAARGOS107_spacer17	CGGTGCTGTAGCAAAATGATGATGTCAGTAACG
	FDAARGOS107_spacer18	TGTGATGTAGGTGTAAACACGACCAAATCAGT
	FDAARGOS107_spacer19	CGTCCAGCGGCAGGAATGACCACATCTGAGTC
	FDAARGOS107_spacer20	CGTGACATTTGACGTAACAGCTTTGCCTATGT
	FDAARGOS107_spacer21	CCAGTAAGCGATAGCGCGCTAGTCCGTGCCAC
	FDAARGOS107_spacer22	GGTGTATTACTTGGTACACACTTACACTTCAC	CP080098.1	Vibrio harveyi strain 1 chromosome 2 (phi1)	100	32	1	32	3540299	3540268	9.33e-09	60.2	MTALQKIDNAAAEVNTKANILSESLSQASGTNPDQEQQFQSVASEFNMPLAFVRDNYDSISGMIEAKKNDPKKFVTDYPLSSDWFSNTENASISSDSIKQLQEYELLLTKQKNLKATDEAGGLLAYSLKGAGQRSAELLGNLINITEKVQRYSSSYMVTDKLMKAFGGEDAPERSPVHEISDKLLEYSEGGEKADFWSEYKGDLTDVDSLAKFVFSQGTASIPDAIAVATSFPLYYASRVEEGAQARAENKDLEQPEVSDYGISSAYMLASSLLERIGAKGMLGSFLTEAPAATAKGVLKEVGKAGAKEAGTEFLQEITEYTGETAFTNKDLSVSEGVERGLQGAIVGGPTGAAVRGVTSPVELYRAKNIDALKDKLDSEMSDASEAKEANDSITKAIE…	LPD22 ; Large polyvalent protein associated domain 22	99.81	1.2e-19	159.02	8.7	90	97
	FDAARGOS107_spacer23	GTAATGGTCTGCCTAACATCGTTGATGTTATG
	FDAARGOS107_spacer24	CGGATCTTGACTTTATGGCTGTAGACAATCCAA
	FDAARGOS107_spacer25	TCAACGGTTAGATCAGAGTTAGCCTTTCGCAT
	FDAARGOS107_spacer26	GAAGCAGACAGACGAGCGCACGATGGCGTTAC
	FDAARGOS107_spacer27	AGACTTATCCCATAGAGCATTTCCAGACTTAA
	FDAARGOS107_spacer28	CCTAGATAGTTTGGAGTTTATCGACATGACTG
	FDAARGOS107_spacer29	TTTACACCGATTACAAGTCACTCAAAGAAAAA	CP117057.1	Vibrio harveyi strain VH21FL plasmid unnamed2 (pVH21FL)	100	32	1	32	16465	16496	9.33e-09	60.2	MSQSVDNIIPVTINIKRSGIGPVSFGVALAAYGDATKPEDKGLQVYTDYKSLKEKHPARTELLALGENWFNTGGNTLYTFGYDENAVVTAAKPSASGIDVTPIPEPKTFKDALVAAADLAWFYFPFSTQTTDALTLAEHTAAAQWCEANTRFYMVTVNDEKAVDPSDTSDLGKGLKDLGLRRCAVCYSKKGDYLGVRVAGMMSMVNYMAPNSYKDAEYKSVGQAADDLSGTDILTLKAKGYFFNTDIAAKASKTGALLQNTRSTSTYNETIAEVMAIDSYYINLQNELLNVVTSQLNLPQTPEGQQLAITAADNLGERYIDNRFLGQRQVTHPITKETVVTRGYITTTVPEDVYKLTDAERGEHKLYPIEQYIYRAGSAWTVAATVNVW	Pam3 sheath protein; Sheath-tube, VIRUS, VIRAL PROTEIN; 3.0A {uncultured cyanophage}	100	9.1e-56	432.89	42.3	362	384
	FDAARGOS107_spacer30	ATTACAAGCCTGGGACGATGATTATTCACAAG
	FDAARGOS107_spacer31	TAAACGCGCTGATATGGATCGTTTGGTATTGG
	FDAARGOS107_spacer32	ACACTTCTTTGTGTTGAGCAGTTCGCCAATGG
	FDAARGOS107_spacer33	AAATCGTAGTATAAGTATTCACATTTGCAAAT
	FDAARGOS107_spacer34	TTTGTGTCTGCCTCGATGTCGCTCATCATCTC
	FDAARGOS107_spacer35	CGCGTTTGTTACCCATTCTCTATCGCGTTGTG
	FDAARGOS107_spacer36	CTTAAACGTTAGCTGGTAATAATCGCCCTTTA
	FDAARGOS107_spacer37	CGCGCAATGTCGGCAGCTCTGGCGCGCTGCTG
NZ_CP118582_1: 1502903-1503171 CAS-TypeIF(evidence-level=3)	fish4_spacer1	TTGGTGATAAAGCTGTATCAGTAGAAAACGCA	NZ_AOMR01000041.1	Vibrio harveyi AOD131 Scaffold18_1 (pAOD131)	100	32	1	32	10294	10325	9.33e-09	60.2	MQNQKGLTMPRANKPANKWFDLVAASNGEPTKIYLYGNIGLYDIEAQDMIEALKPHAGEDIFLHVLSRGGSVFQGQAIYAALTDHKGKITGVIDSVCASITSFIIQACDEIYIRPFAQVMIHECRGGASGTADELRTTAAMYDEVNASMAEAIATKSGKNVEDVRNDMRTDFWLRGQAAVDYGICDGLYGSDEPKQSLFDSEITAENIDTFTIPTAELLQAVSAPSELVAMYGNPKPAKTAPPQTPNAEGKTQMTEEEKKALKAQLKSELLAELESEEGQRSDGITALFAAYADKAGVKELQASCLGDKAVSVENAKDRLIALLANPTASQQTTPAPVVNGDVNPNASKLEELEAALHHKMGAENVEISAKNPYRFLDAKSAIRSYYSAAGDLEQANRP…	Major capsid protein	99.95	3e-26	236.8	20.7	211	305
			NZ_BJKR01000024.1	Vibrio harveyi strain GAN1807 contig00024 (pGAN1807)	100	32	1	32	25806	25775	9.33e-09	60.2	MQNQKGLTMPRANKPANKWFDLVAASNGEPTKIYLYGNIGLYDIEAQDMIEALKPHAGEDIFLHVLSRGGSVFQGQAIYAALTDHKGKITGVIDSVCASITSFIIQACDEIYIRPFAQVMIHECRGGASGTADELRTTAAMYDEVNASMAEAIATKSGKNVEDVRNDMRTDFWLRGQAAVDYGICDGLYGSDEPKQSLFDSEITAENIDTFTIPTAELLQAVSAPSELVAMYGNPKPAKTAPPQTPNAEGKTQMTEEEKKALKAQLKSELLAELESEEGQRSDGITALFAAYADKAGVKELQASCLGDKAVSVENAKDRLIALLANPTASQQTTPAPVVNGDVNPNASKLEELEAALHHKMGAENVEISAKNPYRFLDAKSAIRSYYSAAGDLEQANRP…	Major capsid protein	99.95	3e-26	236.8	20.7	211	305
	fish4_spacer2	TTTTAGCTCTAGAGCTTTGATGAAGTTAAGAG
	fish4_spacer3	TCGAACCATCGCTTTTTGATGTTTGTAATTAGT
	fish4_spacer4	ATAACATGGCCTTATTTGGAGAATTCTACGAA
